# Supplementary material for: Contrasting Patterns of Rapid Molecular Evolution within the p53 Network across Mammal and Sauropsid Lineages
Source: Genome Biol Evol. 2019 Jan 21;11(3):629–43. doi: 10.1093/gbe/evy273 (PMC6406535; doi:10.1093/gbe/evy273)
Supplement: Supplementary Data [file evy273_supp.zip]

Archive with 6 entries (6 files):
- p53_supplement_GBE_Final.docx
- Table S4 - DN_DS comparison.xlsx
- Table S6 - Branch-site.xlsx
- Table S7 Branch-site with frog.xlsx
- Table S8 - Clade model C.xlsx
- Table S9 clade model C with frog.xlsx
