# Supplementary material for: Contrasting Patterns of Rapid Molecular Evolution within the p53 Network across Mammal and Sauropsid Lineages
Source: Genome Biol Evol. 2019 Jan 21;11(3):629–43. doi: 10.1093/gbe/evy273 (PMC6406535; doi:10.1093/gbe/evy273)
Supplement: Supplementary Data [file evy273_supp.zip › Table S4 - DN_DS comparison.xlsx]

## Sheet: Sheet1
Genes	contrast	gene names	type	number in Ka/Ks comparison	Ka/Ks Median	Ka Median	Ks Median
PAML.dN.dS.output.TRX_1471_Chrysemys_m.24386.txt	snake+lizard+turle+croc+bird_vs_rest		control	704	0.026	0.0453	1.8019
PAML.dN.dS.output.TRX_4247_Chrysemys_m.33612.txt	snake+lizard+turle+croc+bird_vs_rest		control	831	0.0583	0.0827	1.3416
PAML.dN.dS.output.TRX_1448_BrandttBat_m.44806.txt	snake+lizard+turle+croc+bird_vs_rest		control	954	0.0642	0.14465	1.97905
PAML.dN.dS.output.TRX_728_Naked_mole_rat_m.20615.txt	snake+lizard+turle+croc+bird_vs_rest		control	970	0.0084	0.0197	2.3771
PAML.dN.dS.output.TRX_244_Vole_m.60455.txt	snake+lizard+turle+croc+bird_vs_rest		control	975	0.0192	0.0274	1.2696
PAML.dN.dS.output.TRX_292_Naked_mole_rat_m.123129.txt	snake+lizard+turle+croc+bird_vs_rest		control	1006	0.0249	0.0511	2.07175
PAML.dN.dS.output.TRX_685_Vole_m.69726.txt	snake+lizard+turle+croc+bird_vs_rest		control	1008	0.06365	0.1258	1.857
PAML.dN.dS.output.TRX_179_ENSMODP00000014297.txt	snake+lizard+turle+croc+bird_vs_rest		control	1014	0.01385	0.0316	2.205
PAML.dN.dS.output.TRX_292_ENSACAP00000015109.txt	snake+lizard+turle+croc+bird_vs_rest		control	1021	0.0269	0.0395	1.4229
PAML.dN.dS.output.TRX_2711_Armadillo_m.24180.txt	snake+lizard+turle+croc+bird_vs_rest		control	1022	0.0176	0.0309	1.74995
PAML.dN.dS.output.TRX_2868_Chrysemys_m.4528.txt	snake+lizard+turle+croc+bird_vs_rest		control	1024	0.1089	0.1802	1.6803
PAML.dN.dS.output.TRX_2889_ENSMODP00000009492.txt	snake+lizard+turle+croc+bird_vs_rest		control	1026	0.0506	0.0832	1.3866
PAML.dN.dS.output.TRX_2041_SM13_m.16950.txt	snake+lizard+turle+croc+bird_vs_rest		control	1026	0.0622	0.1175	1.8455
PAML.dN.dS.output.TRX_2912_ENSMGAP00000007544.txt	snake+lizard+turle+croc+bird_vs_rest		control	1030	0.0564	0.06565	1.1497
PAML.dN.dS.output.TRX_1454_Chrysemys_m.48217.txt	snake+lizard+turle+croc+bird_vs_rest		control	1032	0.0592	0.0962	1.65085
PAML.dN.dS.output.TRX_2114_Chrysemys_m.53426.txt	snake+lizard+turle+croc+bird_vs_rest		control	1032	0.1031	0.24855	2.8651
PAML.dN.dS.output.TRX_2789_ENSSHAP00000010965.txt	snake+lizard+turle+croc+bird_vs_rest		control	1036	0.036	0.06985	1.8277
PAML.dN.dS.output.TRX_1343_BrandttBat_m.22055.txt	snake+lizard+turle+croc+bird_vs_rest		control	1037	0.1155	0.15225	1.3937
PAML.dN.dS.output.TRX_2020_ENSGALP00000000337.txt	snake+lizard+turle+croc+bird_vs_rest		control	1037	0.1246	0.2345	1.8078
PAML.dN.dS.output.TRX_1460_ENSOCUP00000008307.txt	snake+lizard+turle+croc+bird_vs_rest		control	1038	0.0404	0.0454	0.99995
PAML.dN.dS.output.TRX_1474_SM13_m.167943.txt	snake+lizard+turle+croc+bird_vs_rest		control	1038	0.06435	0.1012	1.56645
PAML.dN.dS.output.TRX_2001_Shrew_m.23505.txt	snake+lizard+turle+croc+bird_vs_rest		control	1039	0.0854	0.1547	1.7781
PAML.dN.dS.output.TRX_284_ENSFALP00000007795.txt	snake+lizard+turle+croc+bird_vs_rest		control	1041	0.0079	0.01745	1.8175
PAML.dN.dS.output.TRX_3460_Gator_sinesis_m.23787.txt	snake+lizard+turle+croc+bird_vs_rest		control	1041	0.0508	0.1249	3
PAML.dN.dS.output.TRX_1164_Gator_sinesis_m.33629.txt	snake+lizard+turle+croc+bird_vs_rest		control	1042	0.05895	0.1293	2.0787
PAML.dN.dS.output.TRX_3650_BrandttBat_m.73730.txt	snake+lizard+turle+croc+bird_vs_rest		control	1046	0.0169	0.0436	3
PAML.dN.dS.output.TRX_4240_ENSOCUP00000005122.txt	snake+lizard+turle+croc+bird_vs_rest		control	1046	0.041	0.04065	0.96805
PAML.dN.dS.output.TRX_2168_BrandttBat_m.50503.txt	snake+lizard+turle+croc+bird_vs_rest		control	1047	0.0259	0.0366	1.4448
PAML.dN.dS.output.TRX_1345_Gator_sinesis_m.12295.txt	snake+lizard+turle+croc+bird_vs_rest		control	1047	0.1129	0.1	0.8464
PAML.dN.dS.output.TRX_724_Naked_mole_rat_m.52677.txt	snake+lizard+turle+croc+bird_vs_rest		control	1048	0.0252	0.0405	1.5783
PAML.dN.dS.output.TRX_2040_Armadillo_m.98627.txt	snake+lizard+turle+croc+bird_vs_rest		control	1048	0.0376	0.0974	2.87465
PAML.dN.dS.output.TRX_3480_TCtot_m.117217.txt	snake+lizard+turle+croc+bird_vs_rest		control	1048	0.0717	0.13455	1.87195
PAML.dN.dS.output.TRX_267_Armadillo_m.87679.txt	snake+lizard+turle+croc+bird_vs_rest		control	1048	0.07385	0.0848	1.133
PAML.dN.dS.output.TRX_785_Chrysemys_m.47801.txt	snake+lizard+turle+croc+bird_vs_rest		control	1048	0.08635	0.1266	1.4794
PAML.dN.dS.output.TRX_1382_Naked_mole_rat_m.94261.txt	snake+lizard+turle+croc+bird_vs_rest		control	1051	0.0537	0.1091	1.9569
PAML.dN.dS.output.TRX_638_BrandttBat_m.16898.txt	snake+lizard+turle+croc+bird_vs_rest		control	1051	0.095	0.1122	1.1645
PAML.dN.dS.output.TRX_2765_ENSOCUP00000014658.txt	snake+lizard+turle+croc+bird_vs_rest		control	1052	0.1082	0.1705	1.51595
PAML.dN.dS.output.TRX_654_ENSACAP00000003330.txt	snake+lizard+turle+croc+bird_vs_rest		control	1053	0.0417	0.0929	2.8656
PAML.dN.dS.output.TRX_2842_ENSOCUP00000002506.txt	snake+lizard+turle+croc+bird_vs_rest		control	1055	0.078	0.1351	1.6342
PAML.dN.dS.output.TRX_2715_Vole_m.1694.txt	snake+lizard+turle+croc+bird_vs_rest		control	1055	0.1233	0.1369	1.0967
PAML.dN.dS.output.TRX_1453_SM9_m.113942.txt	snake+lizard+turle+croc+bird_vs_rest		control	1055	0.1572	0.152	0.9589
PAML.dN.dS.output.TRX_1121_Shrew_m.18948.txt	snake+lizard+turle+croc+bird_vs_rest		control	1056	0.0674	0.12925	1.9729
PAML.dN.dS.output.TRX_2863_ENSMODP00000024621.txt	snake+lizard+turle+croc+bird_vs_rest		control	1057	0.0544	0.0505	0.957
PAML.dN.dS.output.TRX_1312_DarwinFinch_m.3879.txt	snake+lizard+turle+croc+bird_vs_rest		control	1058	0.0644	0.1553	2.52015
PAML.dN.dS.output.TRX_2056_Naked_mole_rat_m.175644.txt	snake+lizard+turle+croc+bird_vs_rest		control	1058	0.0846	0.19295	2.28545
PAML.dN.dS.output.TRX_1269_Gator_sinesis_m.2349.txt	snake+lizard+turle+croc+bird_vs_rest		control	1059	0.0443	0.052	1.2109
PAML.dN.dS.output.TRX_1276_ENSMPUP00000012885.txt	snake+lizard+turle+croc+bird_vs_rest		control	1059	0.0569	0.09265	1.61675
PAML.dN.dS.output.TRX_2772_Tenrec_m.17094.txt	snake+lizard+turle+croc+bird_vs_rest		control	1059	0.0903	0.1729	1.9914
PAML.dN.dS.output.TRX_1414_Armadillo_m.76346.txt	snake+lizard+turle+croc+bird_vs_rest		control	1059	0.1751	0.5236	1.2435
PAML.dN.dS.output.TRX_1334_SM13_m.92220.txt	snake+lizard+turle+croc+bird_vs_rest		control	1059	0.1775	0.2318	1.3196
PAML.dN.dS.output.TRX_707_ENSMUSP00000120747.txt	snake+lizard+turle+croc+bird_vs_rest		control	1060	0.0225	0.0286	1.2767
PAML.dN.dS.output.TRX_151_Tenrec_m.24064.txt	snake+lizard+turle+croc+bird_vs_rest		control	1060	0.0435	0.11465	2.9345
PAML.dN.dS.output.TRX_1232_Naked_mole_rat_m.213167.txt	snake+lizard+turle+croc+bird_vs_rest		control	1060	0.0569	0.1133	1.96645
PAML.dN.dS.output.TRX_1406_ENSMODP00000016609.txt	snake+lizard+turle+croc+bird_vs_rest		control	1060	0.0661	0.08025	1.16595
PAML.dN.dS.output.TRX_1472_Armadillo_m.89368.txt	snake+lizard+turle+croc+bird_vs_rest		control	1061	0.0499	0.0613	1.0869
PAML.dN.dS.output.TRX_1476_ENSGALP00000024286.txt	snake+lizard+turle+croc+bird_vs_rest		control	1061	0.0792	0.1264	1.4773
PAML.dN.dS.output.TRX_760_Naked_mole_rat_m.152122.txt	snake+lizard+turle+croc+bird_vs_rest		control	1061	0.0848	0.1784	1.7589
PAML.dN.dS.output.TRX_3431_Chrysemys_m.70894.txt	snake+lizard+turle+croc+bird_vs_rest		control	1061	0.1373	0.2053	1.5022
PAML.dN.dS.output.TRX_1292_BrandttBat_m.72721.txt	snake+lizard+turle+croc+bird_vs_rest		control	1062	0.0497	0.07285	1.4737
PAML.dN.dS.output.TRX_703_Vole_m.57991.txt	snake+lizard+turle+croc+bird_vs_rest		control	1062	0.0819	0.0947	1.1321
PAML.dN.dS.output.TRX_2689_Naked_mole_rat_m.165999.txt	snake+lizard+turle+croc+bird_vs_rest		control	1062	0.141	0.1309	0.9021
PAML.dN.dS.output.TRX_1836_Tenrec_m.41720.txt	snake+lizard+turle+croc+bird_vs_rest		control	1063	0.0332	0.0533	1.6385
PAML.dN.dS.output.TRX_1416_Chrysemys_m.81736.txt	snake+lizard+turle+croc+bird_vs_rest		control	1063	0.0355	0.0472	1.3458
PAML.dN.dS.output.TRX_718_Vole_m.50323.txt	snake+lizard+turle+croc+bird_vs_rest		control	1063	0.0646	0.0613	1.0276
PAML.dN.dS.output.TRX_3298_Vole_m.46922.txt	snake+lizard+turle+croc+bird_vs_rest		control	1063	0.0803	0.12255	1.513
PAML.dN.dS.output.TRX_3472_ENSMODP00000020182.txt	snake+lizard+turle+croc+bird_vs_rest		control	1064	0.0687	0.1232	1.84715
PAML.dN.dS.output.TRX_669_ENSMPUP00000000083.txt	snake+lizard+turle+croc+bird_vs_rest		control	1064	0.084	0.12555	1.34995
PAML.dN.dS.output.TRX_2736_ENSCAFP00000015009.txt	snake+lizard+turle+croc+bird_vs_rest		control	1065	0.0255	0.0744	3
PAML.dN.dS.output.TRX_2150_ENSMLUP00000004620.txt	snake+lizard+turle+croc+bird_vs_rest		control	1065	0.0471	0.072	1.5309
PAML.dN.dS.output.TRX_2725_BrandttBat_m.66083.txt	snake+lizard+turle+croc+bird_vs_rest		control	1065	0.0686	0.1246	1.7238
PAML.dN.dS.output.TRX_3218_Pika_m.15265.txt	snake+lizard+turle+croc+bird_vs_rest		control	1065	0.0708	0.064	0.8844
PAML.dN.dS.output.TRX_279_ENSMODP00000004672.txt	snake+lizard+turle+croc+bird_vs_rest		control	1066	0.0285	0.0413	1.5024
PAML.dN.dS.output.TRX_1273_ENSFALP00000006555.txt	snake+lizard+turle+croc+bird_vs_rest		control	1066	0.0421	0.0625	1.4822
PAML.dN.dS.output.TRX_2697_SM8_m.68209.txt	snake+lizard+turle+croc+bird_vs_rest		control	1066	0.0506	0.06585	1.3518
PAML.dN.dS.output.TRX_1244_Perigrin_Falcon_m.31877.txt	snake+lizard+turle+croc+bird_vs_rest		control	1066	0.0532	0.1204	2.3222
PAML.dN.dS.output.TRX_4091_BrandttBat_m.66370.txt	snake+lizard+turle+croc+bird_vs_rest		control	1066	0.0617	0.0849	1.3106
PAML.dN.dS.output.TRX_681_ENSMGAP00000003360.txt	snake+lizard+turle+croc+bird_vs_rest		control	1067	0.0396	0.0635	1.5183
PAML.dN.dS.output.TRX_4138_Naked_mole_rat_m.43352.txt	snake+lizard+turle+croc+bird_vs_rest		control	1067	0.05	0.0939	1.8567
PAML.dN.dS.output.TRX_2816_ENSGALP00000037454.txt	snake+lizard+turle+croc+bird_vs_rest		control	1068	0.0423	0.11355	3
PAML.dN.dS.output.TRX_2749_BrandttBat_m.28734.txt	snake+lizard+turle+croc+bird_vs_rest		control	1068	0.05675	0.1527	3
PAML.dN.dS.output.TRX_2154_Shrew_m.52262.txt	snake+lizard+turle+croc+bird_vs_rest		control	1068	0.0655	0.0973	1.4204
PAML.dN.dS.output.TRX_1123_ENSCAFP00000010286.txt	snake+lizard+turle+croc+bird_vs_rest		control	1068	0.0703	0.07415	1.0698
PAML.dN.dS.output.TRX_250_Naked_mole_rat_m.135003.txt	snake+lizard+turle+croc+bird_vs_rest		control	1069	0.0518	0.0491	0.95465
PAML.dN.dS.output.TRX_2815_SM12_m.90134.txt	snake+lizard+turle+croc+bird_vs_rest		control	1069	0.0562	0.1626	3
PAML.dN.dS.output.TRX_2167_SM2_m.15705.txt	snake+lizard+turle+croc+bird_vs_rest		control	1069	0.0682	0.0842	1.1709
PAML.dN.dS.output.TRX_3200_Armadillo_m.16325.txt	snake+lizard+turle+croc+bird_vs_rest		control	1069	0.0996	0.1189	1.18215
PAML.dN.dS.output.TRX_1801_Pigeon_m.15267.txt	snake+lizard+turle+croc+bird_vs_rest		control	1069	0.1439	0.2371	1.4587
PAML.dN.dS.output.TRX_3508_Chrysemys_m.4828.txt	snake+lizard+turle+croc+bird_vs_rest		control	1069	0.165	0.1555	0.975
PAML.dN.dS.output.TRX_1824_ENSMPUP00000001033.txt	snake+lizard+turle+croc+bird_vs_rest		control	1070	0.01865	0.02925	1.6961
PAML.dN.dS.output.TRX_247_SM14_m.45260.txt	snake+lizard+turle+croc+bird_vs_rest		control	1070	0.022	0.0575	2.7557
PAML.dN.dS.output.TRX_1443_Perigrin_Falcon_m.31488.txt	snake+lizard+turle+croc+bird_vs_rest		control	1070	0.05635	0.08875	1.48525
PAML.dN.dS.output.TRX_209_ENSACAP00000004324.txt	snake+lizard+turle+croc+bird_vs_rest		control	1070	0.0645	0.1064	1.80695
PAML.dN.dS.output.TRX_770_Chrysemys_m.32986.txt	snake+lizard+turle+croc+bird_vs_rest		control	1070	0.0958	0.18415	1.85075
PAML.dN.dS.output.TRX_287_Pika_m.17714.txt	snake+lizard+turle+croc+bird_vs_rest		control	1070	0.1225	0.1222	1.0364
PAML.dN.dS.output.TRX_2132_ENSNLEP00000019633.txt	snake+lizard+turle+croc+bird_vs_rest		control	1071	0.0278	0.0388	1.3684
PAML.dN.dS.output.TRX_1450_Bugee_m.23964.txt	snake+lizard+turle+croc+bird_vs_rest		control	1071	0.0339	0.0716	1.9511
PAML.dN.dS.output.TRX_1318_Naked_mole_rat_m.44203.txt	snake+lizard+turle+croc+bird_vs_rest		control	1071	0.0484	0.0696	1.5008
PAML.dN.dS.output.TRX_766_SM13_m.168041.txt	snake+lizard+turle+croc+bird_vs_rest		control	1071	0.0521	0.0843	1.6227
PAML.dN.dS.output.TRX_1281_HS11_m.77646.txt	snake+lizard+turle+croc+bird_vs_rest		control	1071	0.0544	0.0526	0.9854
PAML.dN.dS.output.TRX_1221_Tenrec_m.28655.txt	snake+lizard+turle+croc+bird_vs_rest		control	1071	0.0809	0.0715	0.9556
PAML.dN.dS.output.TRX_2634_Armadillo_m.54244.txt	snake+lizard+turle+croc+bird_vs_rest		control	1072	0.04835	0.06925	1.483
PAML.dN.dS.output.TRX_474_HS11_m.24253.txt	snake+lizard+turle+croc+bird_vs_rest		control	1072	0.0506	0.1065	1.97535
PAML.dN.dS.output.TRX_780_Vole_m.499.txt	snake+lizard+turle+croc+bird_vs_rest		control	1072	0.0614	0.0748	1.2278
PAML.dN.dS.output.TRX_4035_Pika_m.9338.txt	snake+lizard+turle+croc+bird_vs_rest		control	1072	0.1109	0.1171	1.0664
PAML.dN.dS.output.TRX_1234_ENSSHAP00000005565.txt	snake+lizard+turle+croc+bird_vs_rest		control	1072	0.1506	0.18385	1.3038
PAML.dN.dS.output.TRX_3481_HS11_m.57988.txt	snake+lizard+turle+croc+bird_vs_rest		control	1072	0.1608	0.25795	1.548
PAML.dN.dS.output.TRX_587_SM14_m.61915.txt	snake+lizard+turle+croc+bird_vs_rest		control	1073	0.0292	0.0395	1.2431
PAML.dN.dS.output.TRX_3288_ENSPTRP00000031582.txt	snake+lizard+turle+croc+bird_vs_rest		control	1073	0.039	0.0619	1.6314
PAML.dN.dS.output.TRX_270_ENSMODP00000005370.txt	snake+lizard+turle+croc+bird_vs_rest		control	1073	0.0477	0.0765	1.5814
PAML.dN.dS.output.TRX_659_ENSMODP00000025453.txt	snake+lizard+turle+croc+bird_vs_rest		control	1073	0.0599	0.0498	0.8498
PAML.dN.dS.output.TRX_3428_Vole_m.31916.txt	snake+lizard+turle+croc+bird_vs_rest		control	1073	0.0625	0.1716	3
PAML.dN.dS.output.TRX_2620_SM2_m.23622.txt	snake+lizard+turle+croc+bird_vs_rest		control	1073	0.0706	0.09	1.28405
PAML.dN.dS.output.TRX_2060_Shrew_m.17.txt	snake+lizard+turle+croc+bird_vs_rest		control	1073	0.0809	0.1073	1.4034
PAML.dN.dS.output.TRX_2107_ENSSHAP00000005150.txt	snake+lizard+turle+croc+bird_vs_rest		control	1073	0.1035	0.1943	1.8792
PAML.dN.dS.output.TRX_1986_ENSAMEP00000001438.txt	snake+lizard+turle+croc+bird_vs_rest		control	1073	0.1045	0.2491	2.7167
PAML.dN.dS.output.TRX_2043_Shrew_m.19233.txt	snake+lizard+turle+croc+bird_vs_rest		control	1074	0.011	0.0144	1.2235
PAML.dN.dS.output.TRX_191_SM11_m.78554.txt	snake+lizard+turle+croc+bird_vs_rest		control	1074	0.015	0.0157	1.052
PAML.dN.dS.output.TRX_3407_SM10_m.144253.txt	snake+lizard+turle+croc+bird_vs_rest		control	1074	0.0358	0.0486	1.3856
PAML.dN.dS.output.TRX_3475_SM10_m.30518.txt	snake+lizard+turle+croc+bird_vs_rest		control	1074	0.03735	0.0485	1.30065
PAML.dN.dS.output.TRX_2615_SM15_m.1272.txt	snake+lizard+turle+croc+bird_vs_rest		control	1074	0.0463	0.0472	1.0098
PAML.dN.dS.output.TRX_3415_ENSFALP00000002564.txt	snake+lizard+turle+croc+bird_vs_rest		control	1074	0.0473	0.052	1.1075
PAML.dN.dS.output.TRX_3300_ENSGALP00000017332.txt	snake+lizard+turle+croc+bird_vs_rest		control	1074	0.04925	0.0595	1.195
PAML.dN.dS.output.TRX_1267_SakerFalcon_m.1294.txt	snake+lizard+turle+croc+bird_vs_rest		control	1074	0.0523	0.0595	1.19395
PAML.dN.dS.output.TRX_3494_ENSMODP00000020407.txt	snake+lizard+turle+croc+bird_vs_rest		control	1074	0.0783	0.1178	1.5378
PAML.dN.dS.output.TRX_4087_ENSMPUP00000015217.txt	snake+lizard+turle+croc+bird_vs_rest		control	1074	0.09675	0.2083	2.1683
PAML.dN.dS.output.TRX_1725_ENSMODP00000034373.txt	snake+lizard+turle+croc+bird_vs_rest		control	1074	0.2147	0.19135	0.9809
PAML.dN.dS.output.TRX_2137_SM13_m.32999.txt	snake+lizard+turle+croc+bird_vs_rest		control	1075	0.031	0.0326	1.0899
PAML.dN.dS.output.TRX_2583_BrandttBat_m.14048.txt	snake+lizard+turle+croc+bird_vs_rest		control	1075	0.0344	0.0638	1.8146
PAML.dN.dS.output.TRX_616_Chrysemys_m.23804.txt	snake+lizard+turle+croc+bird_vs_rest		control	1075	0.0482	0.0784	1.4467
PAML.dN.dS.output.TRX_1437_Naked_mole_rat_m.39310.txt	snake+lizard+turle+croc+bird_vs_rest		control	1075	0.0583	0.0731	1.2529
PAML.dN.dS.output.TRX_1868_SM9_m.143947.txt	snake+lizard+turle+croc+bird_vs_rest		control	1075	0.0628	0.1275	1.9882
PAML.dN.dS.output.TRX_2125_DarwinFinch_m.30402.txt	snake+lizard+turle+croc+bird_vs_rest		control	1075	0.1082	0.1869	1.605
PAML.dN.dS.output.TRX_1996_BrandttBat_m.18045.txt	snake+lizard+turle+croc+bird_vs_rest		control	1075	0.1225	0.1424	1.1989
PAML.dN.dS.output.TRX_1254_ENSBTAP00000056429.txt	snake+lizard+turle+croc+bird_vs_rest		control	1075	0.1225	0.1123	0.9821
PAML.dN.dS.output.TRX_1085_Chrysemys_m.29368.txt	snake+lizard+turle+croc+bird_vs_rest		control	1075	0.1709	0.24285	1.4648
PAML.dN.dS.output.TRX_1149_Tenrec_m.26949.txt	snake+lizard+turle+croc+bird_vs_rest		control	1076	0.0299	0.0474	1.56465
PAML.dN.dS.output.TRX_3474_ENSGALP00000015986.txt	snake+lizard+turle+croc+bird_vs_rest		control	1076	0.03025	0.0522	1.73665
PAML.dN.dS.output.TRX_146_ENSFALP00000004621.txt	snake+lizard+turle+croc+bird_vs_rest		control	1076	0.0322	0.0407	1.3283
PAML.dN.dS.output.TRX_2084_SakerFalcon_m.11260.txt	snake+lizard+turle+croc+bird_vs_rest		control	1076	0.04165	0.04675	1.155
PAML.dN.dS.output.TRX_2169_SM11_m.17302.txt	snake+lizard+turle+croc+bird_vs_rest		control	1076	0.04615	0.0941	2.0526
PAML.dN.dS.output.TRX_1859_ENSP00000444136.txt	snake+lizard+turle+croc+bird_vs_rest		control	1076	0.0538	0.1205	2.07825
PAML.dN.dS.output.TRX_1227_ENSSSCP00000017847.txt	snake+lizard+turle+croc+bird_vs_rest		control	1076	0.0539	0.087	1.5365
PAML.dN.dS.output.TRX_2741_Gator_sinesis_m.37486.txt	snake+lizard+turle+croc+bird_vs_rest		control	1076	0.08355	0.1233	1.3869
PAML.dN.dS.output.TRX_1958_BrandttBat_m.22132.txt	snake+lizard+turle+croc+bird_vs_rest		control	1076	0.0839	0.12825	1.39425
PAML.dN.dS.output.TRX_4267_Tenrec_m.31322.txt	snake+lizard+turle+croc+bird_vs_rest		control	1076	0.0906	0.0991	1.08825
PAML.dN.dS.output.TRX_2740_ENSMLUP00000012026.txt	snake+lizard+turle+croc+bird_vs_rest		control	1076	0.10135	0.1808	1.70575
PAML.dN.dS.output.TRX_281_ENSOCUP00000005299.txt	snake+lizard+turle+croc+bird_vs_rest		control	1076	0.10195	0.1835	1.76475
PAML.dN.dS.output.TRX_1905_ENSRNOP00000003492.txt	snake+lizard+turle+croc+bird_vs_rest		control	1076	0.11225	0.2006	1.73785
PAML.dN.dS.output.TRX_2033_Chrysemys_m.4799.txt	snake+lizard+turle+croc+bird_vs_rest		control	1076	0.1311	0.15635	1.163
PAML.dN.dS.output.TRX_1105_ENSMMUP00000003127.txt	snake+lizard+turle+croc+bird_vs_rest		control	1077	0.0457	0.0751	1.6362
PAML.dN.dS.output.TRX_1326_Naked_mole_rat_m.207662.txt	snake+lizard+turle+croc+bird_vs_rest		control	1077	0.0481	0.0822	1.6088
PAML.dN.dS.output.TRX_2005_Dolphin_m.9839.txt	snake+lizard+turle+croc+bird_vs_rest		control	1077	0.049	0.074	1.5143
PAML.dN.dS.output.TRX_2174_SM8_m.21786.txt	snake+lizard+turle+croc+bird_vs_rest		control	1077	0.0731	0.129	1.75805
PAML.dN.dS.output.TRX_4072_ENSPSIP00000012707.txt	snake+lizard+turle+croc+bird_vs_rest		control	1077	0.0751	0.1036	1.3518
PAML.dN.dS.output.TRX_1377_Dolphin_m.3372.txt	snake+lizard+turle+croc+bird_vs_rest		control	1077	0.1205	0.1986	1.5675
PAML.dN.dS.output.TRX_1347_SM10_m.154174.txt	snake+lizard+turle+croc+bird_vs_rest		control	1077	0.1873	0.4427	3
PAML.dN.dS.output.TRX_282_ENSP00000335153.txt	snake+lizard+turle+croc+bird_vs_rest		control	1078	0.0084	0.0236	3
PAML.dN.dS.output.TRX_4132_Vole_m.51017.txt	snake+lizard+turle+croc+bird_vs_rest		control	1078	0.01	0.01415	1.3735
PAML.dN.dS.output.TRX_461_SM12_m.234149.txt	snake+lizard+turle+croc+bird_vs_rest		control	1078	0.0256	0.0504	2.1725
PAML.dN.dS.output.TRX_3624_Chrysemys_m.4207.txt	snake+lizard+turle+croc+bird_vs_rest		control	1078	0.0281	0.0383	1.4247
PAML.dN.dS.output.TRX_195_ENSMODP00000012678.txt	snake+lizard+turle+croc+bird_vs_rest		control	1078	0.0311	0.0341	1.0924
PAML.dN.dS.output.TRX_778_Gator_sinesis_m.47092.txt	snake+lizard+turle+croc+bird_vs_rest		control	1078	0.0346	0.0477	1.4285
PAML.dN.dS.output.TRX_3486_SM7_m.161651.txt	snake+lizard+turle+croc+bird_vs_rest		control	1078	0.0372	0.04905	1.29275
PAML.dN.dS.output.TRX_3608_ENSACAP00000014971.txt	snake+lizard+turle+croc+bird_vs_rest		control	1078	0.03925	0.0648	1.7151
PAML.dN.dS.output.TRX_1988_SM13_m.103430.txt	snake+lizard+turle+croc+bird_vs_rest		control	1078	0.04125	0.0763	1.75565
PAML.dN.dS.output.TRX_653_ENSAMEP00000012389.txt	snake+lizard+turle+croc+bird_vs_rest		control	1078	0.0421	0.0519	1.17225
PAML.dN.dS.output.TRX_3287_TCtot_m.11572.txt	snake+lizard+turle+croc+bird_vs_rest		control	1078	0.0465	0.0684	1.46885
PAML.dN.dS.output.TRX_1464_ENSFALP00000003275.txt	snake+lizard+turle+croc+bird_vs_rest		control	1078	0.0643	0.1464	2.27065
PAML.dN.dS.output.TRX_1065_Naked_mole_rat_m.164142.txt	snake+lizard+turle+croc+bird_vs_rest		control	1078	0.08615	0.1313	1.5264
PAML.dN.dS.output.TRX_1942_ENSNLEP00000004401.txt	snake+lizard+turle+croc+bird_vs_rest		control	1078	0.0865	0.10315	1.15275
PAML.dN.dS.output.TRX_1422_Vole_m.61629.txt	snake+lizard+turle+croc+bird_vs_rest		control	1078	0.0888	0.11685	1.30925
PAML.dN.dS.output.TRX_1835_ENSMODP00000008165.txt	snake+lizard+turle+croc+bird_vs_rest		control	1078	0.0998	0.1008	0.93355
PAML.dN.dS.output.TRX_1916_Gator_sinesis_m.24272.txt	snake+lizard+turle+croc+bird_vs_rest		control	1078	0.1196	0.20555	1.7182
PAML.dN.dS.output.TRX_2846_ENSMODP00000011310.txt	snake+lizard+turle+croc+bird_vs_rest		control	1078	0.1251	0.194	2.0815
PAML.dN.dS.output.TRX_1398_ENSACAP00000022545.txt	snake+lizard+turle+croc+bird_vs_rest		control	1079	0.0088	0.0071	0.8057
PAML.dN.dS.output.TRX_248_BrandttBat_m.43646.txt	snake+lizard+turle+croc+bird_vs_rest		control	1079	0.0134	0.036	3
PAML.dN.dS.output.TRX_761_Vole_m.50832.txt	snake+lizard+turle+croc+bird_vs_rest		control	1079	0.0162	0.0181	1.1867
PAML.dN.dS.output.TRX_609_DarwinFinch_m.3380.txt	snake+lizard+turle+croc+bird_vs_rest		control	1079	0.0205	0.0313	1.565
PAML.dN.dS.output.TRX_691_ENSCAFP00000022499.txt	snake+lizard+turle+croc+bird_vs_rest		control	1079	0.0211	0.0514	2.4168
PAML.dN.dS.output.TRX_595_Naked_mole_rat_m.46240.txt	snake+lizard+turle+croc+bird_vs_rest		control	1079	0.0268	0.0583	2.0718
PAML.dN.dS.output.TRX_1940_SM10_m.19111.txt	snake+lizard+turle+croc+bird_vs_rest		control	1079	0.0269	0.0779	3
PAML.dN.dS.output.TRX_1266_Dolphin_m.6577.txt	snake+lizard+turle+croc+bird_vs_rest		control	1079	0.028	0.0445	1.5463
PAML.dN.dS.output.TRX_4025_SakerFalcon_m.30995.txt	snake+lizard+turle+croc+bird_vs_rest		control	1079	0.0365	0.0413	1.1994
PAML.dN.dS.output.TRX_1470_SM13_m.50278.txt	snake+lizard+turle+croc+bird_vs_rest		control	1079	0.0452	0.1257	3
PAML.dN.dS.output.TRX_161_Naked_mole_rat_m.223940.txt	snake+lizard+turle+croc+bird_vs_rest		control	1079	0.0501	0.062	1.2276
PAML.dN.dS.output.TRX_1441_TCtot_m.77169.txt	snake+lizard+turle+croc+bird_vs_rest		control	1079	0.052	0.1195	2.834
PAML.dN.dS.output.TRX_634_Naked_mole_rat_m.169190.txt	snake+lizard+turle+croc+bird_vs_rest		control	1079	0.0553	0.0626	1.2831
PAML.dN.dS.output.TRX_1782_SM10_m.20587.txt	snake+lizard+turle+croc+bird_vs_rest		control	1079	0.0702	0.1327	1.882
PAML.dN.dS.output.TRX_2570_SM15_m.83857.txt	snake+lizard+turle+croc+bird_vs_rest		control	1079	0.0736	0.1234	1.6861
PAML.dN.dS.output.TRX_1915_Gator_sinesis_m.9555.txt	snake+lizard+turle+croc+bird_vs_rest		control	1079	0.0752	0.1885	2.517
PAML.dN.dS.output.TRX_4207_Gator_sinesis_m.14501.txt	snake+lizard+turle+croc+bird_vs_rest		control	1079	0.0862	0.22715	2.53875
PAML.dN.dS.output.TRX_1124_Gator_sinesis_m.26891.txt	snake+lizard+turle+croc+bird_vs_rest		control	1079	0.0909	0.1574	1.7184
PAML.dN.dS.output.TRX_2737_Pigeon_m.34104.txt	snake+lizard+turle+croc+bird_vs_rest		control	1079	0.0949	0.094	0.9707
PAML.dN.dS.output.TRX_1972_SM12_m.63425.txt	snake+lizard+turle+croc+bird_vs_rest		control	1079	0.1074	0.1223	1.1114
PAML.dN.dS.output.TRX_3626_Vole_m.22421.txt	snake+lizard+turle+croc+bird_vs_rest		control	1079	0.1111	0.1449	1.3353
PAML.dN.dS.output.TRX_3446_ENSSSCP00000012699.txt	snake+lizard+turle+croc+bird_vs_rest		control	1079	0.1131	0.1571	1.4447
PAML.dN.dS.output.TRX_5314_SM13_m.105634.txt	snake+lizard+turle+croc+bird_vs_rest		control	1079	0.1177	0.1733	1.4328
PAML.dN.dS.output.TRX_3250_Naked_mole_rat_m.227426.txt	snake+lizard+turle+croc+bird_vs_rest		control	1080	0.0141	0.0304	2.2529
PAML.dN.dS.output.TRX_1050_ENSOCUP00000006474.txt	snake+lizard+turle+croc+bird_vs_rest		control	1080	0.018	0.0412	2.2803
PAML.dN.dS.output.TRX_1713_Bugee_m.27747.txt	snake+lizard+turle+croc+bird_vs_rest		control	1080	0.01845	0.0349	1.8655
PAML.dN.dS.output.TRX_1983_ENSOCUP00000008904.txt	snake+lizard+turle+croc+bird_vs_rest		control	1080	0.0275	0.04145	1.557
PAML.dN.dS.output.TRX_1938_Pigeon_m.8832.txt	snake+lizard+turle+croc+bird_vs_rest		control	1080	0.0285	0.0338	1.192
PAML.dN.dS.output.TRX_4251_Armadillo_m.72495.txt	snake+lizard+turle+croc+bird_vs_rest		control	1080	0.0313	0.0591	1.60985
PAML.dN.dS.output.TRX_1947_SM8_m.22308.txt	snake+lizard+turle+croc+bird_vs_rest		control	1080	0.0316	0.0296	1.00925
PAML.dN.dS.output.TRX_1361_Bugee_m.10955.txt	snake+lizard+turle+croc+bird_vs_rest		control	1080	0.04045	0.06805	1.4641
PAML.dN.dS.output.TRX_3166_HS11_m.97836.txt	snake+lizard+turle+croc+bird_vs_rest		control	1080	0.05	0.0733	1.4559
PAML.dN.dS.output.TRX_1108_Gator_sinesis_m.15240.txt	snake+lizard+turle+croc+bird_vs_rest		control	1080	0.05005	0.1048	2.0972
PAML.dN.dS.output.TRX_4191_Shrew_m.13996.txt	snake+lizard+turle+croc+bird_vs_rest		control	1080	0.0525	0.0674	1.2173
PAML.dN.dS.output.TRX_2743_SM8_m.88176.txt	snake+lizard+turle+croc+bird_vs_rest		control	1080	0.0548	0.06155	1.03445
PAML.dN.dS.output.TRX_178_ENSFALP00000000868.txt	snake+lizard+turle+croc+bird_vs_rest		control	1080	0.057	0.1125	1.93165
PAML.dN.dS.output.TRX_745_Pika_m.37144.txt	snake+lizard+turle+croc+bird_vs_rest		control	1080	0.0583	0.0686	1.11275
PAML.dN.dS.output.TRX_514_Dolphin_m.19394.txt	snake+lizard+turle+croc+bird_vs_rest		control	1080	0.07105	0.12595	1.7353
PAML.dN.dS.output.TRX_1093_SM13_m.49111.txt	snake+lizard+turle+croc+bird_vs_rest		control	1080	0.07435	0.15075	1.73685
PAML.dN.dS.output.TRX_2585_Shrew_m.33108.txt	snake+lizard+turle+croc+bird_vs_rest		control	1080	0.09755	0.1364	1.38405
PAML.dN.dS.output.TRX_1635_ENSCAFP00000038467.txt	snake+lizard+turle+croc+bird_vs_rest		control	1080	0.1058	0.2016	1.91145
PAML.dN.dS.output.TRX_1433_SM12_m.178779.txt	snake+lizard+turle+croc+bird_vs_rest		control	1080	0.1075	0.08215	0.73725
PAML.dN.dS.output.TRX_2142_ENSLAFP00000019005.txt	snake+lizard+turle+croc+bird_vs_rest		control	1080	0.1085	0.1795	1.6831
PAML.dN.dS.output.TRX_1199_Vole_m.174.txt	snake+lizard+turle+croc+bird_vs_rest		control	1080	0.1145	0.13595	1.1835
PAML.dN.dS.output.TRX_4058_Chrysemys_m.86300.txt	snake+lizard+turle+croc+bird_vs_rest		control	1080	0.1434	0.2456	1.61285
PAML.dN.dS.output.TRX_2440_Pika_m.41828.txt	snake+lizard+turle+croc+bird_vs_rest		control	1080	0.1583	0.2598	1.68475
PAML.dN.dS.output.TRX_3592_Trachemys_m.118345.txt	snake+lizard+turle+croc+bird_vs_rest		control	1081	0.0203	0.0408	2.3138
PAML.dN.dS.output.TRX_747_Chrysemys_m.72445.txt	snake+lizard+turle+croc+bird_vs_rest		control	1081	0.0262	0.0481	1.8354
PAML.dN.dS.output.TRX_1409_Shrew_m.28703.txt	snake+lizard+turle+croc+bird_vs_rest		control	1081	0.0269	0.0534	2.0168
PAML.dN.dS.output.TRX_3436_Armadillo_m.10973.txt	snake+lizard+turle+croc+bird_vs_rest		control	1081	0.0328	0.0536	1.4977
PAML.dN.dS.output.TRX_1452_SM11_m.66958.txt	snake+lizard+turle+croc+bird_vs_rest		control	1081	0.045	0.132	3
PAML.dN.dS.output.TRX_3376_SakerFalcon_m.29753.txt	snake+lizard+turle+croc+bird_vs_rest		control	1081	0.0625	0.0562	0.8964
PAML.dN.dS.output.TRX_1473_ENSCAFP00000012733.txt	snake+lizard+turle+croc+bird_vs_rest		control	1081	0.0641	0.1031	1.5715
PAML.dN.dS.output.TRX_1478_Shrew_m.36625.txt	snake+lizard+turle+croc+bird_vs_rest		control	1081	0.0645	0.0892	1.2906
PAML.dN.dS.output.TRX_2605_SM7_m.170551.txt	snake+lizard+turle+croc+bird_vs_rest		control	1081	0.0661	0.0804	1.2189
PAML.dN.dS.output.TRX_2122_Naked_mole_rat_m.62150.txt	snake+lizard+turle+croc+bird_vs_rest		control	1081	0.0729	0.1064	1.4607
PAML.dN.dS.output.TRX_1465_Shrew_m.6071.txt	snake+lizard+turle+croc+bird_vs_rest		control	1081	0.0797	0.0683	0.843
PAML.dN.dS.output.TRX_4061_TCtot_m.3485.txt	snake+lizard+turle+croc+bird_vs_rest		control	1081	0.0815	0.1346	1.6139
PAML.dN.dS.output.TRX_1391_Pigeon_m.20025.txt	snake+lizard+turle+croc+bird_vs_rest		control	1081	0.0819	0.0423	0.5239
PAML.dN.dS.output.TRX_4751_HS11_m.112804.txt	snake+lizard+turle+croc+bird_vs_rest		control	1081	0.0922	0.1515	1.6763
PAML.dN.dS.output.TRX_3385_ENSTGUP00000007204.txt	snake+lizard+turle+croc+bird_vs_rest		control	1081	0.136	0.1108	0.9652
PAML.dN.dS.output.TRX_3982_SM13_m.38354.txt	snake+lizard+turle+croc+bird_vs_rest		control	1081	0.2097	0.2041	0.8379
PAML.dN.dS.output.TRX_72_SM10_m.16231.txt	snake+lizard+turle+croc+bird_vs_rest		control	1082	0.0103	0.0173	1.35235
PAML.dN.dS.output.TRX_2087_BrandttBat_m.62414.txt	snake+lizard+turle+croc+bird_vs_rest		control	1082	0.0207	0.0417	2.08205
PAML.dN.dS.output.TRX_1790_ENSPPYP00000009318.txt	snake+lizard+turle+croc+bird_vs_rest		control	1082	0.0248	0.0408	1.643
PAML.dN.dS.output.TRX_2104_SM8_m.74837.txt	snake+lizard+turle+croc+bird_vs_rest		control	1082	0.02845	0.0366	1.2606
PAML.dN.dS.output.TRX_2805_ENSMODP00000009543.txt	snake+lizard+turle+croc+bird_vs_rest		control	1082	0.03275	0.0695	1.99755
PAML.dN.dS.output.TRX_2806_ENSMODP00000029205.txt	snake+lizard+turle+croc+bird_vs_rest		control	1082	0.0337	0.0671	1.8856
PAML.dN.dS.output.TRX_1375_SM14_m.43787.txt	snake+lizard+turle+croc+bird_vs_rest		control	1082	0.0345	0.0577	1.73845
PAML.dN.dS.output.TRX_3378_Naked_mole_rat_m.90979.txt	snake+lizard+turle+croc+bird_vs_rest		control	1082	0.0353	0.0476	1.4812
PAML.dN.dS.output.TRX_3319_SM15_m.13578.txt	snake+lizard+turle+croc+bird_vs_rest		control	1082	0.0359	0.04975	1.51035
PAML.dN.dS.output.TRX_89_Vole_m.9951.txt	snake+lizard+turle+croc+bird_vs_rest		control	1082	0.03665	0.05945	1.26105
PAML.dN.dS.output.TRX_709_Bugee_m.9771.txt	snake+lizard+turle+croc+bird_vs_rest		control	1082	0.0393	0.0506	1.35455
PAML.dN.dS.output.TRX_1731_ENSFALP00000009343.txt	snake+lizard+turle+croc+bird_vs_rest		control	1082	0.0539	0.0807	1.41785
PAML.dN.dS.output.TRX_2157_Pigeon_m.2063.txt	snake+lizard+turle+croc+bird_vs_rest		control	1082	0.0552	0.05885	1.08265
PAML.dN.dS.output.TRX_1918_Armadillo_m.6564.txt	snake+lizard+turle+croc+bird_vs_rest		control	1082	0.0576	0.0628	1.0815
PAML.dN.dS.output.TRX_1999_ENSOCUP00000017877.txt	snake+lizard+turle+croc+bird_vs_rest		control	1082	0.06235	0.1097	1.72305
PAML.dN.dS.output.TRX_2456_HS08_m.10219.txt	snake+lizard+turle+croc+bird_vs_rest		control	1082	0.06595	0.16985	2.8306
PAML.dN.dS.output.TRX_2681_SM14_m.105493.txt	snake+lizard+turle+croc+bird_vs_rest		control	1082	0.068	0.079	1.1895
PAML.dN.dS.output.TRX_619_SM7_m.60923.txt	snake+lizard+turle+croc+bird_vs_rest		control	1082	0.0685	0.1032	1.4984
PAML.dN.dS.output.TRX_1874_ENSMODP00000012747.txt	snake+lizard+turle+croc+bird_vs_rest		control	1082	0.0748	0.1154	1.49805
PAML.dN.dS.output.TRX_1203_Armadillo_m.8225.txt	snake+lizard+turle+croc+bird_vs_rest		control	1082	0.0752	0.0897	1.24535
PAML.dN.dS.output.TRX_4030_TCtot_m.99587.txt	snake+lizard+turle+croc+bird_vs_rest		control	1082	0.07855	0.1046	1.29115
PAML.dN.dS.output.TRX_1419_ENSFALP00000000974.txt	snake+lizard+turle+croc+bird_vs_rest		control	1082	0.0901	0.1251	1.2039
PAML.dN.dS.output.TRX_1062_SakerFalcon_m.32920.txt	snake+lizard+turle+croc+bird_vs_rest		control	1082	0.10005	0.0983	1.00385
PAML.dN.dS.output.TRX_2820_DarwinFinch_m.12726.txt	snake+lizard+turle+croc+bird_vs_rest		control	1082	0.10385	0.1424	1.34615
PAML.dN.dS.output.TRX_266_ENSFALP00000006232.txt	snake+lizard+turle+croc+bird_vs_rest		control	1082	0.1091	0.1699	1.5161
PAML.dN.dS.output.TRX_142_Pigeon_m.37424.txt	snake+lizard+turle+croc+bird_vs_rest		control	1082	0.11675	0.1501	1.3724
PAML.dN.dS.output.TRX_1283_TCtot_m.150455.txt	snake+lizard+turle+croc+bird_vs_rest		control	1082	0.1233	0.1361	1.1017
PAML.dN.dS.output.TRX_1265_Naked_mole_rat_m.23002.txt	snake+lizard+turle+croc+bird_vs_rest		control	1082	0.1345	0.07435	0.5744
PAML.dN.dS.output.TRX_2400_ENSGALP00000025900.txt	snake+lizard+turle+croc+bird_vs_rest		control	1082	0.13945	0.1805	1.2859
PAML.dN.dS.output.TRX_1190_HS11_m.20222.txt	snake+lizard+turle+croc+bird_vs_rest		control	1082	0.1529	0.14605	0.97055
PAML.dN.dS.output.TRX_1261_Armadillo_m.46594.txt	snake+lizard+turle+croc+bird_vs_rest		control	1082	0.19575	0.29545	1.50185
PAML.dN.dS.output.TRX_158_Gator_sinesis_m.40791.txt	snake+lizard+turle+croc+bird_vs_rest		control	1083	0.0066	0.01	1.5298
PAML.dN.dS.output.TRX_233_Vole_m.43981.txt	snake+lizard+turle+croc+bird_vs_rest		control	1083	0.012	0.0199	1.64475
PAML.dN.dS.output.TRX_695_SM4_m.18490.txt	snake+lizard+turle+croc+bird_vs_rest		control	1083	0.0179	0.0229	1.2775
PAML.dN.dS.output.TRX_573_BrandttBat_m.54911.txt	snake+lizard+turle+croc+bird_vs_rest		control	1083	0.0229	0.0483	2.0445
PAML.dN.dS.output.TRX_1400_ENSGALP00000023673.txt	snake+lizard+turle+croc+bird_vs_rest		control	1083	0.03	0.0389	1.3625
PAML.dN.dS.output.TRX_1451_ENSACAP00000003589.txt	snake+lizard+turle+croc+bird_vs_rest		control	1083	0.0343	0.0754	2.1495
PAML.dN.dS.output.TRX_48_Gator_sinesis_m.12731.txt	snake+lizard+turle+croc+bird_vs_rest		control	1083	0.0365	0.081	2.1331
PAML.dN.dS.output.TRX_1279_ENSLAFP00000028447.txt	snake+lizard+turle+croc+bird_vs_rest		control	1083	0.0366	0.0706	1.9595
PAML.dN.dS.output.TRX_1028_BrandttBat_m.41699.txt	snake+lizard+turle+croc+bird_vs_rest		control	1083	0.0374	0.0781	2.0697
PAML.dN.dS.output.TRX_2662_Gator_sinesis_m.25760.txt	snake+lizard+turle+croc+bird_vs_rest		control	1083	0.0399	0.0742	1.8711
PAML.dN.dS.output.TRX_551_SM11_m.119799.txt	snake+lizard+turle+croc+bird_vs_rest		control	1083	0.0424	0.0868	2.2099
PAML.dN.dS.output.TRX_4076_TCtot_m.86891.txt	snake+lizard+turle+croc+bird_vs_rest		control	1083	0.0437	0.0677	1.4854
PAML.dN.dS.output.TRX_3577_Shrew_m.20010.txt	snake+lizard+turle+croc+bird_vs_rest		control	1083	0.044	0.0631	1.4381
PAML.dN.dS.output.TRX_1198_ENSACAP00000012251.txt	snake+lizard+turle+croc+bird_vs_rest		control	1083	0.047	0.139	3
PAML.dN.dS.output.TRX_528_ENSMODP00000009391.txt	snake+lizard+turle+croc+bird_vs_rest		control	1083	0.0488	0.055	1.1846
PAML.dN.dS.output.TRX_3513_Naked_mole_rat_m.9900.txt	snake+lizard+turle+croc+bird_vs_rest		control	1083	0.0501	0.0426	0.9266
PAML.dN.dS.output.TRX_262_Naked_mole_rat_m.102307.txt	snake+lizard+turle+croc+bird_vs_rest		control	1083	0.0512	0.0815	1.5579
PAML.dN.dS.output.TRX_2093_Armadillo_m.86154.txt	snake+lizard+turle+croc+bird_vs_rest		control	1083	0.053	0.0719	1.2924
PAML.dN.dS.output.TRX_2853_Pigeon_m.21787.txt	snake+lizard+turle+croc+bird_vs_rest		control	1083	0.0557	0.0672	1.1753
PAML.dN.dS.output.TRX_2058_Pika_m.43205.txt	snake+lizard+turle+croc+bird_vs_rest		control	1083	0.0575	0.1203	2.1303
PAML.dN.dS.output.TRX_5286_BrandttBat_m.42259.txt	snake+lizard+turle+croc+bird_vs_rest		control	1083	0.058	0.1042	1.7634
PAML.dN.dS.output.TRX_1984_ENSMODP00000003558.txt	snake+lizard+turle+croc+bird_vs_rest		control	1083	0.0583	0.0937	1.6516
PAML.dN.dS.output.TRX_2616_Naked_mole_rat_m.225574.txt	snake+lizard+turle+croc+bird_vs_rest		control	1083	0.0585	0.076	1.2633
PAML.dN.dS.output.TRX_2396_SM9_m.27812.txt	snake+lizard+turle+croc+bird_vs_rest		control	1083	0.0607	0.16055	2.9124
PAML.dN.dS.output.TRX_4713_ENSPSIP00000011929.txt	snake+lizard+turle+croc+bird_vs_rest		control	1083	0.0615	0.0929	1.50965
PAML.dN.dS.output.TRX_1364_BrandttBat_m.10893.txt	snake+lizard+turle+croc+bird_vs_rest		control	1083	0.0643	0.0554	0.8866
PAML.dN.dS.output.TRX_1870_Naked_mole_rat_m.199259.txt	snake+lizard+turle+croc+bird_vs_rest		control	1083	0.0733	0.0946	1.2227
PAML.dN.dS.output.TRX_3456_Naked_mole_rat_m.205970.txt	snake+lizard+turle+croc+bird_vs_rest		control	1083	0.0741	0.1961	2.7397
PAML.dN.dS.output.TRX_3317_Perigrin_Falcon_m.34538.txt	snake+lizard+turle+croc+bird_vs_rest		control	1083	0.0745	0.1532	2.0431
PAML.dN.dS.output.TRX_1147_ENSMODP00000024780.txt	snake+lizard+turle+croc+bird_vs_rest		control	1083	0.0801	0.1319	1.6475
PAML.dN.dS.output.TRX_2135_Tenrec_m.27839.txt	snake+lizard+turle+croc+bird_vs_rest		control	1083	0.0841	0.1353	1.58
PAML.dN.dS.output.TRX_3451_ENSFALP00000003783.txt	snake+lizard+turle+croc+bird_vs_rest		control	1083	0.0853	0.1321	1.5386
PAML.dN.dS.output.TRX_3854_SM4_m.15306.txt	snake+lizard+turle+croc+bird_vs_rest		control	1083	0.0858	0.1639	1.8128
PAML.dN.dS.output.TRX_2734_SM10_m.48756.txt	snake+lizard+turle+croc+bird_vs_rest		control	1083	0.0859	0.1008	1.0998
PAML.dN.dS.output.TRX_4646_Chrysemys_m.66735.txt	snake+lizard+turle+croc+bird_vs_rest		control	1083	0.0912	0.1675	1.7773
PAML.dN.dS.output.TRX_2731_Armadillo_m.27456.txt	snake+lizard+turle+croc+bird_vs_rest		control	1083	0.0944	0.1586	1.5744
PAML.dN.dS.output.TRX_1896_ENSPPYP00000023598.txt	snake+lizard+turle+croc+bird_vs_rest		control	1083	0.0956	0.1071	1.0819
PAML.dN.dS.output.TRX_113_Pika_m.31333.txt	snake+lizard+turle+croc+bird_vs_rest		control	1083	0.0957	0.136	1.4695
PAML.dN.dS.output.TRX_2462_Trachemys_m.43983.txt	snake+lizard+turle+croc+bird_vs_rest		control	1083	0.1169	0.2129	1.7692
PAML.dN.dS.output.TRX_4830_Vole_m.63710.txt	snake+lizard+turle+croc+bird_vs_rest		control	1083	0.1276	0.1306	1.0159
PAML.dN.dS.output.TRX_788_Naked_mole_rat_m.6858.txt	snake+lizard+turle+croc+bird_vs_rest		control	1083	0.1285	0.1189	0.9793
PAML.dN.dS.output.TRX_1213_ENSMODP00000022948.txt	snake+lizard+turle+croc+bird_vs_rest		control	1083	0.1377	0.1646	1.2533
PAML.dN.dS.output.TRX_1846_Pika_m.30415.txt	snake+lizard+turle+croc+bird_vs_rest		control	1083	0.1443	0.1995	1.3639
PAML.dN.dS.output.TRX_579_SM14_m.79154.txt	snake+lizard+turle+croc+bird_vs_rest		control	1084	0.0139	0.0232	1.44205
PAML.dN.dS.output.TRX_90_ENSOCUP00000006113.txt	snake+lizard+turle+croc+bird_vs_rest		control	1084	0.0187	0.0205	1.06305
PAML.dN.dS.output.TRX_2097_SM6_m.47722.txt	snake+lizard+turle+croc+bird_vs_rest		control	1084	0.0211	0.03805	1.78125
PAML.dN.dS.output.TRX_505_Dolphin_m.42206.txt	snake+lizard+turle+croc+bird_vs_rest		control	1084	0.0247	0.038	1.5453
PAML.dN.dS.output.TRX_738_SM8_m.56758.txt	snake+lizard+turle+croc+bird_vs_rest		control	1084	0.0254	0.03945	1.52055
PAML.dN.dS.output.TRX_570_SM13_m.66377.txt	snake+lizard+turle+croc+bird_vs_rest		control	1084	0.0261	0.0509	1.9225
PAML.dN.dS.output.TRX_3623_ENSOCUP00000007745.txt	snake+lizard+turle+croc+bird_vs_rest		control	1084	0.0265	0.023	0.8727
PAML.dN.dS.output.TRX_103_ENSCAFP00000016204.txt	snake+lizard+turle+croc+bird_vs_rest		control	1084	0.02935	0.0632	2.2744
PAML.dN.dS.output.TRX_263_SM10_m.52333.txt	snake+lizard+turle+croc+bird_vs_rest		control	1084	0.0313	0.0315	0.9871
PAML.dN.dS.output.TRX_1229_ENSMODP00000019014.txt	snake+lizard+turle+croc+bird_vs_rest		control	1084	0.0329	0.05155	1.48695
PAML.dN.dS.output.TRX_276_SM5_m.19947.txt	snake+lizard+turle+croc+bird_vs_rest		control	1084	0.0389	0.0693	1.8165
PAML.dN.dS.output.TRX_2900_HS11_m.92216.txt	snake+lizard+turle+croc+bird_vs_rest		control	1084	0.0442	0.05705	1.31335
PAML.dN.dS.output.TRX_2464_ENSOCUP00000005773.txt	snake+lizard+turle+croc+bird_vs_rest		control	1084	0.0458	0.08	1.7784
PAML.dN.dS.output.TRX_3354_ENSGALP00000018235.txt	snake+lizard+turle+croc+bird_vs_rest		control	1084	0.0507	0.07785	1.465
PAML.dN.dS.output.TRX_1233_SM12_m.88151.txt	snake+lizard+turle+croc+bird_vs_rest		control	1084	0.0519	0.0728	1.48225
PAML.dN.dS.output.TRX_617_Naked_mole_rat_m.55776.txt	snake+lizard+turle+croc+bird_vs_rest		control	1084	0.052	0.0309	0.54245
PAML.dN.dS.output.TRX_566_SM10_m.116867.txt	snake+lizard+turle+croc+bird_vs_rest		control	1084	0.0523	0.09045	1.73765
PAML.dN.dS.output.TRX_121_SM13_m.83767.txt	snake+lizard+turle+croc+bird_vs_rest		control	1084	0.05485	0.0775	1.4457
PAML.dN.dS.output.TRX_2655_BrandttBat_m.18912.txt	snake+lizard+turle+croc+bird_vs_rest		control	1084	0.05585	0.0736	1.29935
PAML.dN.dS.output.TRX_3267_Chrysemys_m.83548.txt	snake+lizard+turle+croc+bird_vs_rest		control	1084	0.0598	0.10775	1.75325
PAML.dN.dS.output.TRX_649_SM9_m.115711.txt	snake+lizard+turle+croc+bird_vs_rest		control	1084	0.0609	0.06145	1.03545
PAML.dN.dS.output.TRX_1889_ENSPPYP00000009518.txt	snake+lizard+turle+croc+bird_vs_rest		control	1084	0.0621	0.08425	1.23295
PAML.dN.dS.output.TRX_235_Pika_m.60270.txt	snake+lizard+turle+croc+bird_vs_rest		control	1084	0.0649	0.0585	0.87615
PAML.dN.dS.output.TRX_138_ENSPPYP00000015692.txt	snake+lizard+turle+croc+bird_vs_rest		control	1084	0.06525	0.096	1.42315
PAML.dN.dS.output.TRX_1922_BrandttBat_m.33262.txt	snake+lizard+turle+croc+bird_vs_rest		control	1084	0.0688	0.087	1.18155
PAML.dN.dS.output.TRX_2071_ENSMODP00000017236.txt	snake+lizard+turle+croc+bird_vs_rest		control	1084	0.06995	0.0928	1.37815
PAML.dN.dS.output.TRX_1974_SM10_m.42880.txt	snake+lizard+turle+croc+bird_vs_rest		control	1084	0.0718	0.06865	1.02315
PAML.dN.dS.output.TRX_3314_Shrew_m.6739.txt	snake+lizard+turle+croc+bird_vs_rest		control	1084	0.0721	0.11985	1.6125
PAML.dN.dS.output.TRX_639_SM12_m.78175.txt	snake+lizard+turle+croc+bird_vs_rest		control	1084	0.07535	0.09375	1.224
PAML.dN.dS.output.TRX_281_HS11_m.83992.txt	snake+lizard+turle+croc+bird_vs_rest		control	1084	0.0779	0.0858	1.22535
PAML.dN.dS.output.TRX_955_ENSCAFP00000025667.txt	snake+lizard+turle+croc+bird_vs_rest		control	1084	0.08845	0.16465	1.76695
PAML.dN.dS.output.TRX_1009_Armadillo_m.23601.txt	snake+lizard+turle+croc+bird_vs_rest		control	1084	0.0909	0.1891	1.8813
PAML.dN.dS.output.TRX_719_Gator_sinesis_m.14308.txt	snake+lizard+turle+croc+bird_vs_rest		control	1084	0.10015	0.14385	1.47695
PAML.dN.dS.output.TRX_730_DarwinFinch_m.17950.txt	snake+lizard+turle+croc+bird_vs_rest		control	1084	0.1032	0.08725	0.85045
PAML.dN.dS.output.TRX_622_HS11_m.97515.txt	snake+lizard+turle+croc+bird_vs_rest		control	1084	0.1073	0.1456	1.3437
PAML.dN.dS.output.TRX_2601_ENSMODP00000016728.txt	snake+lizard+turle+croc+bird_vs_rest		control	1084	0.111	0.21505	1.95605
PAML.dN.dS.output.TRX_1623_ENSSHAP00000018911.txt	snake+lizard+turle+croc+bird_vs_rest		control	1084	0.11155	0.19285	1.63965
PAML.dN.dS.output.TRX_3951_SM2_m.11249.txt	snake+lizard+turle+croc+bird_vs_rest		control	1084	0.1216	0.14745	1.1847
PAML.dN.dS.output.TRX_4735_SM10_m.85060.txt	snake+lizard+turle+croc+bird_vs_rest		control	1084	0.12265	0.15885	1.31035
PAML.dN.dS.output.TRX_285_Chrysemys_m.45681.txt	snake+lizard+turle+croc+bird_vs_rest		control	1084	0.13515	0.1611	1.22585
PAML.dN.dS.output.TRX_757_SM10_m.40447.txt	snake+lizard+turle+croc+bird_vs_rest		control	1084	0.138	0.3375	2.4353
PAML.dN.dS.output.TRX_2844_Armadillo_m.75344.txt	snake+lizard+turle+croc+bird_vs_rest		control	1084	0.14795	0.1781	1.2991
PAML.dN.dS.output.TRX_2428_DarwinFinch_m.5996.txt	snake+lizard+turle+croc+bird_vs_rest		control	1084	0.1567	0.155	0.96415
PAML.dN.dS.output.TRX_1884_SM11_m.55544.txt	snake+lizard+turle+croc+bird_vs_rest		control	1085	0.0091	0.0151	1.595
PAML.dN.dS.output.TRX_4528_Naked_mole_rat_m.228043.txt	snake+lizard+turle+croc+bird_vs_rest		control	1085	0.0136	0.0289	2.0597
PAML.dN.dS.output.TRX_255_SM10_m.71863.txt	snake+lizard+turle+croc+bird_vs_rest		control	1085	0.0142	0.0413	3
PAML.dN.dS.output.TRX_1965_Pika_m.20843.txt	snake+lizard+turle+croc+bird_vs_rest		control	1085	0.0157	0.0108	0.6634
PAML.dN.dS.output.TRX_1090_SM12_m.37478.txt	snake+lizard+turle+croc+bird_vs_rest		control	1085	0.017	0.0456	3
PAML.dN.dS.output.TRX_480_Shrew_m.47492.txt	snake+lizard+turle+croc+bird_vs_rest		control	1085	0.0172	0.0378	2.4213
PAML.dN.dS.output.TRX_3938_Trachemys_m.87849.txt	snake+lizard+turle+croc+bird_vs_rest		control	1085	0.0231	0.0522	2.2418
PAML.dN.dS.output.TRX_3261_SM10_m.117184.txt	snake+lizard+turle+croc+bird_vs_rest		control	1085	0.0241	0.035	1.4534
PAML.dN.dS.output.TRX_70_Trachemys_m.20384.txt	snake+lizard+turle+croc+bird_vs_rest		control	1085	0.0278	0.0444	1.5752
PAML.dN.dS.output.TRX_1941_Pika_m.3940.txt	snake+lizard+turle+croc+bird_vs_rest		control	1085	0.0279	0.0387	1.2563
PAML.dN.dS.output.TRX_1422_Dolphin_m.7224.txt	snake+lizard+turle+croc+bird_vs_rest		control	1085	0.0279	0.0378	1.3153
PAML.dN.dS.output.TRX_162_HS11_m.105707.txt	snake+lizard+turle+croc+bird_vs_rest		control	1085	0.0302	0.028	0.9739
PAML.dN.dS.output.TRX_2522_Naked_mole_rat_m.69253.txt	snake+lizard+turle+croc+bird_vs_rest		control	1085	0.0304	0.0602	1.6956
PAML.dN.dS.output.TRX_3412_ENSOCUP00000014737.txt	snake+lizard+turle+croc+bird_vs_rest		control	1085	0.0335	0.0745	2.2218
PAML.dN.dS.output.TRX_3318_ENSOCUP00000011971.txt	snake+lizard+turle+croc+bird_vs_rest		control	1085	0.0371	0.0737	1.958
PAML.dN.dS.output.TRX_1043_Naked_mole_rat_m.178922.txt	snake+lizard+turle+croc+bird_vs_rest		control	1085	0.0378	0.0784	1.7737
PAML.dN.dS.output.TRX_1961_Armadillo_m.86759.txt	snake+lizard+turle+croc+bird_vs_rest		control	1085	0.0385	0.0308	0.8162
PAML.dN.dS.output.TRX_86_Dolphin_m.27504.txt	snake+lizard+turle+croc+bird_vs_rest		control	1085	0.0413	0.0561	1.2988
PAML.dN.dS.output.TRX_245_Chrysemys_m.19663.txt	snake+lizard+turle+croc+bird_vs_rest		control	1085	0.0429	0.1154	3
PAML.dN.dS.output.TRX_150_ENSACAP00000004405.txt	snake+lizard+turle+croc+bird_vs_rest		control	1085	0.0441	0.0674	1.5933
PAML.dN.dS.output.TRX_2677_ENSOCUP00000023757.txt	snake+lizard+turle+croc+bird_vs_rest		control	1085	0.0448	0.072	1.5724
PAML.dN.dS.output.TRX_3308_SM15_m.95689.txt	snake+lizard+turle+croc+bird_vs_rest		control	1085	0.0454	0.0611	1.3779
PAML.dN.dS.output.TRX_2818_Vole_m.48528.txt	snake+lizard+turle+croc+bird_vs_rest		control	1085	0.0455	0.0874	1.92475
PAML.dN.dS.output.TRX_2910_SM12_m.59441.txt	snake+lizard+turle+croc+bird_vs_rest		control	1085	0.0462	0.0462	0.9966
PAML.dN.dS.output.TRX_2150_Dolphin_m.9963.txt	snake+lizard+turle+croc+bird_vs_rest		control	1085	0.0487	0.0849	1.6802
PAML.dN.dS.output.TRX_1910_ENSPSIP00000010695.txt	snake+lizard+turle+croc+bird_vs_rest		control	1085	0.0491	0.1351	2.932
PAML.dN.dS.output.TRX_1883_Naked_mole_rat_m.191872.txt	snake+lizard+turle+croc+bird_vs_rest		control	1085	0.0529	0.1582	3
PAML.dN.dS.output.TRX_763_Naked_mole_rat_m.148548.txt	snake+lizard+turle+croc+bird_vs_rest		control	1085	0.0538	0.12615	2.3719
PAML.dN.dS.output.TRX_615_SM9_m.124868.txt	snake+lizard+turle+croc+bird_vs_rest		control	1085	0.0538	0.1004	1.6279
PAML.dN.dS.output.TRX_2493_Dolphin_m.1222.txt	snake+lizard+turle+croc+bird_vs_rest		control	1085	0.0542	0.1085	1.9618
PAML.dN.dS.output.TRX_2656_SM11_m.71472.txt	snake+lizard+turle+croc+bird_vs_rest		control	1085	0.0559	0.075	1.4292
PAML.dN.dS.output.TRX_3129_Shrew_m.28470.txt	snake+lizard+turle+croc+bird_vs_rest		control	1085	0.0563	0.062	1.1206
PAML.dN.dS.output.TRX_132_Bugee_m.19682.txt	snake+lizard+turle+croc+bird_vs_rest		control	1085	0.0599	0.1283	2.1573
PAML.dN.dS.output.TRX_3205_Shrew_m.5091.txt	snake+lizard+turle+croc+bird_vs_rest		control	1085	0.0602	0.0768	1.3035
PAML.dN.dS.output.TRX_1137_Armadillo_m.17054.txt	snake+lizard+turle+croc+bird_vs_rest		control	1085	0.0604	0.1188	1.9652
PAML.dN.dS.output.TRX_287_SM15_m.36647.txt	snake+lizard+turle+croc+bird_vs_rest		control	1085	0.0618	0.0894	1.5635
PAML.dN.dS.output.TRX_2541_TCtot_m.78550.txt	snake+lizard+turle+croc+bird_vs_rest		control	1085	0.0672	0.0768	1.1533
PAML.dN.dS.output.TRX_887_Bugee_m.15661.txt	snake+lizard+turle+croc+bird_vs_rest		control	1085	0.0748	0.0988	1.3806
PAML.dN.dS.output.TRX_100_BrandttBat_m.17725.txt	snake+lizard+turle+croc+bird_vs_rest		control	1085	0.0764	0.1506	1.9984
PAML.dN.dS.output.TRX_2074_Tenrec_m.7712.txt	snake+lizard+turle+croc+bird_vs_rest		control	1085	0.0782	0.0805	1.003
PAML.dN.dS.output.TRX_901_Bugee_m.23788.txt	snake+lizard+turle+croc+bird_vs_rest		control	1085	0.0786	0.1344	1.6714
PAML.dN.dS.output.TRX_148_BrandttBat_m.45852.txt	snake+lizard+turle+croc+bird_vs_rest		control	1085	0.0805	0.1385	1.6463
PAML.dN.dS.output.TRX_1098_SakerFalcon_m.15372.txt	snake+lizard+turle+croc+bird_vs_rest		control	1085	0.0836	0.1265	1.4509
PAML.dN.dS.output.TRX_2494_Chrysemys_m.57490.txt	snake+lizard+turle+croc+bird_vs_rest		control	1085	0.0892	0.1362	1.4096
PAML.dN.dS.output.TRX_4610_Shrew_m.14082.txt	snake+lizard+turle+croc+bird_vs_rest		control	1085	0.0924	0.1766	1.8663
PAML.dN.dS.output.TRX_1171_Chrysemys_m.12402.txt	snake+lizard+turle+croc+bird_vs_rest		control	1085	0.0949	0.1506	1.569
PAML.dN.dS.output.TRX_3352_Chrysemys_m.56797.txt	snake+lizard+turle+croc+bird_vs_rest		control	1085	0.1036	0.1724	1.661
PAML.dN.dS.output.TRX_2173_Gator_sinesis_m.10682.txt	snake+lizard+turle+croc+bird_vs_rest		control	1085	0.1188	0.127	1.0842
PAML.dN.dS.output.TRX_1847_Chrysemys_m.54784.txt	snake+lizard+turle+croc+bird_vs_rest		control	1085	0.1258	0.21095	1.6569
PAML.dN.dS.output.TRX_2485_ENSCAFP00000016498.txt	snake+lizard+turle+croc+bird_vs_rest		control	1085	0.1278	0.1631	1.291
PAML.dN.dS.output.TRX_416_Shrew_m.2755.txt	snake+lizard+turle+croc+bird_vs_rest		control	1085	0.132	0.2276	1.6535
PAML.dN.dS.output.TRX_4636_ENSACAP00000002933.txt	snake+lizard+turle+croc+bird_vs_rest		control	1085	0.1532	0.2084	1.3755
PAML.dN.dS.output.TRX_1968_ENSMPUP00000001831.txt	snake+lizard+turle+croc+bird_vs_rest		control	1085	0.1736	0.2315	1.3257
PAML.dN.dS.output.TRX_2554_ENSOANP00000012561.txt	snake+lizard+turle+croc+bird_vs_rest		control	1085	0.1978	0.162	0.8003
PAML.dN.dS.output.TRX_233_SM15_m.10677.txt	snake+lizard+turle+croc+bird_vs_rest		control	1086	0.0053	0.00915	1.6578
PAML.dN.dS.output.TRX_604_SM13_m.148873.txt	snake+lizard+turle+croc+bird_vs_rest		control	1086	0.0091	0.0232	3
PAML.dN.dS.output.TRX_1407_HS11_m.74759.txt	snake+lizard+turle+croc+bird_vs_rest		control	1086	0.0095	0.0146	1.4252
PAML.dN.dS.output.TRX_1708_TCtot_m.42881.txt	snake+lizard+turle+croc+bird_vs_rest		control	1086	0.00995	0.0173	1.5156
PAML.dN.dS.output.TRX_2607_BrandttBat_m.12045.txt	snake+lizard+turle+croc+bird_vs_rest		control	1086	0.011	0.0152	1.31235
PAML.dN.dS.output.TRX_1430_SM10_m.19434.txt	snake+lizard+turle+croc+bird_vs_rest		control	1086	0.0122	0.025	2.4332
PAML.dN.dS.output.TRX_1469_SM9_m.57656.txt	snake+lizard+turle+croc+bird_vs_rest		control	1086	0.0187	0.02005	1.12325
PAML.dN.dS.output.TRX_198_SakerFalcon_m.11788.txt	snake+lizard+turle+croc+bird_vs_rest		control	1086	0.02065	0.0384	1.95705
PAML.dN.dS.output.TRX_513_SakerFalcon_m.27325.txt	snake+lizard+turle+croc+bird_vs_rest		control	1086	0.021	0.0286	1.3996
PAML.dN.dS.output.TRX_2530_Naked_mole_rat_m.197087.txt	snake+lizard+turle+croc+bird_vs_rest		control	1086	0.0296	0.0432	1.4726
PAML.dN.dS.output.TRX_1841_ENSMLUP00000003875.txt	snake+lizard+turle+croc+bird_vs_rest		control	1086	0.0302	0.0322	1.0433
PAML.dN.dS.output.TRX_4002_TCtot_m.51262.txt	snake+lizard+turle+croc+bird_vs_rest		control	1086	0.0314	0.0416	1.31645
PAML.dN.dS.output.TRX_231_ENSACAP00000016727.txt	snake+lizard+turle+croc+bird_vs_rest		control	1086	0.0318	0.07655	1.8857
PAML.dN.dS.output.TRX_625_Vole_m.20133.txt	snake+lizard+turle+croc+bird_vs_rest		control	1086	0.0323	0.0467	1.3874
PAML.dN.dS.output.TRX_1061_Naked_mole_rat_m.143750.txt	snake+lizard+turle+croc+bird_vs_rest		control	1086	0.0324	0.07565	2.65
PAML.dN.dS.output.TRX_597_SM10_m.81330.txt	snake+lizard+turle+croc+bird_vs_rest		control	1086	0.0327	0.0886	3
PAML.dN.dS.output.TRX_743_Naked_mole_rat_m.219524.txt	snake+lizard+turle+croc+bird_vs_rest		control	1086	0.0343	0.0574	1.649
PAML.dN.dS.output.TRX_1116_Naked_mole_rat_m.86872.txt	snake+lizard+turle+croc+bird_vs_rest		control	1086	0.0344	0.045	1.3018
PAML.dN.dS.output.TRX_776_Armadillo_m.32783.txt	snake+lizard+turle+croc+bird_vs_rest		control	1086	0.0359	0.0527	1.4011
PAML.dN.dS.output.TRX_523_ENSOCUP00000009501.txt	snake+lizard+turle+croc+bird_vs_rest		control	1086	0.0362	0.10025	3
PAML.dN.dS.output.TRX_3464_Pika_m.25343.txt	snake+lizard+turle+croc+bird_vs_rest		control	1086	0.0364	0.0525	1.3393
PAML.dN.dS.output.TRX_118_SM8_m.97790.txt	snake+lizard+turle+croc+bird_vs_rest		control	1086	0.0419	0.07755	1.79775
PAML.dN.dS.output.TRX_1446_Chrysemys_m.51356.txt	snake+lizard+turle+croc+bird_vs_rest		control	1086	0.04455	0.0715	1.638
PAML.dN.dS.output.TRX_1895_SM12_m.65322.txt	snake+lizard+turle+croc+bird_vs_rest		control	1086	0.04505	0.05915	1.2959
PAML.dN.dS.output.TRX_776_Vole_m.35371.txt	snake+lizard+turle+croc+bird_vs_rest		control	1086	0.0501	0.12545	2.50795
PAML.dN.dS.output.TRX_225_SM13_m.36982.txt	snake+lizard+turle+croc+bird_vs_rest		control	1086	0.0504	0.03445	0.67455
PAML.dN.dS.output.TRX_2079_ENSMPUP00000008750.txt	snake+lizard+turle+croc+bird_vs_rest		control	1086	0.0508	0.122	2.4943
PAML.dN.dS.output.TRX_2813_SM12_m.126686.txt	snake+lizard+turle+croc+bird_vs_rest		control	1086	0.05095	0.08625	1.76205
PAML.dN.dS.output.TRX_2613_ENSGALP00000012868.txt	snake+lizard+turle+croc+bird_vs_rest		control	1086	0.0513	0.0444	0.9434
PAML.dN.dS.output.TRX_1833_BrandttBat_m.42130.txt	snake+lizard+turle+croc+bird_vs_rest		control	1086	0.0518	0.0745	1.4567
PAML.dN.dS.output.TRX_495_ENSCAFP00000042449.txt	snake+lizard+turle+croc+bird_vs_rest		control	1086	0.05205	0.09395	1.80815
PAML.dN.dS.output.TRX_1202_Pigeon_m.2180.txt	snake+lizard+turle+croc+bird_vs_rest		control	1086	0.05295	0.0677	1.19575
PAML.dN.dS.output.TRX_3619_ENSPPYP00000015757.txt	snake+lizard+turle+croc+bird_vs_rest		control	1086	0.0551	0.05505	0.9321
PAML.dN.dS.output.TRX_1985_DarwinFinch_m.3593.txt	snake+lizard+turle+croc+bird_vs_rest		control	1086	0.0566	0.091	1.55695
PAML.dN.dS.output.TRX_1222_Perigrin_Falcon_m.17551.txt	snake+lizard+turle+croc+bird_vs_rest		control	1086	0.0584	0.0703	1.23675
PAML.dN.dS.output.TRX_735_SM9_m.128401.txt	snake+lizard+turle+croc+bird_vs_rest		control	1086	0.05965	0.0702	1.1831
PAML.dN.dS.output.TRX_210_Perigrin_Falcon_m.8861.txt	snake+lizard+turle+croc+bird_vs_rest		control	1086	0.06195	0.1334	2.7833
PAML.dN.dS.output.TRX_51_Pigeon_m.9069.txt	snake+lizard+turle+croc+bird_vs_rest		control	1086	0.0621	0.1093	1.75745
PAML.dN.dS.output.TRX_3997_SakerFalcon_m.20580.txt	snake+lizard+turle+croc+bird_vs_rest		control	1086	0.06375	0.05935	0.91955
PAML.dN.dS.output.TRX_367_SM13_m.43382.txt	snake+lizard+turle+croc+bird_vs_rest		control	1086	0.06405	0.1186	1.78635
PAML.dN.dS.output.TRX_3329_SM8_m.48359.txt	snake+lizard+turle+croc+bird_vs_rest		control	1086	0.0655	0.1313	1.94115
PAML.dN.dS.output.TRX_1075_SM11_m.16568.txt	snake+lizard+turle+croc+bird_vs_rest		control	1086	0.0682	0.0714	1.02135
PAML.dN.dS.output.TRX_618_SM9_m.84047.txt	snake+lizard+turle+croc+bird_vs_rest		control	1086	0.0683	0.1063	1.60165
PAML.dN.dS.output.TRX_427_ENSGALP00000012954.txt	snake+lizard+turle+croc+bird_vs_rest		control	1086	0.06835	0.09045	1.31765
PAML.dN.dS.output.TRX_3040_ENSPPYP00000013719.txt	snake+lizard+turle+croc+bird_vs_rest		control	1086	0.0687	0.07825	1.1142
PAML.dN.dS.output.TRX_1369_ENSCAFP00000001957.txt	snake+lizard+turle+croc+bird_vs_rest		control	1086	0.07035	0.13005	1.83305
PAML.dN.dS.output.TRX_2368_Pigeon_m.20759.txt	snake+lizard+turle+croc+bird_vs_rest		control	1086	0.07265	0.08525	1.2389
PAML.dN.dS.output.TRX_1161_SM9_m.143916.txt	snake+lizard+turle+croc+bird_vs_rest		control	1086	0.07685	0.12	1.49765
PAML.dN.dS.output.TRX_1390_BrandttBat_m.40182.txt	snake+lizard+turle+croc+bird_vs_rest		control	1086	0.07715	0.1432	1.75335
PAML.dN.dS.output.TRX_3030_SM9_m.148796.txt	snake+lizard+turle+croc+bird_vs_rest		control	1086	0.0777	0.1045	1.3901
PAML.dN.dS.output.TRX_2377_ENSNLEP00000007827.txt	snake+lizard+turle+croc+bird_vs_rest		control	1086	0.08115	0.09845	1.1913
PAML.dN.dS.output.TRX_1478_BrandttBat_m.66423.txt	snake+lizard+turle+croc+bird_vs_rest		control	1086	0.0819	0.0755	0.9315
PAML.dN.dS.output.TRX_558_SM13_m.59189.txt	snake+lizard+turle+croc+bird_vs_rest		control	1086	0.0824	0.10905	1.3454
PAML.dN.dS.output.TRX_1372_Vole_m.11598.txt	snake+lizard+turle+croc+bird_vs_rest		control	1086	0.0827	0.1272	1.53055
PAML.dN.dS.output.TRX_961_Shrew_m.7242.txt	snake+lizard+turle+croc+bird_vs_rest		control	1086	0.08655	0.1408	1.6548
PAML.dN.dS.output.TRX_1445_Naked_mole_rat_m.188931.txt	snake+lizard+turle+croc+bird_vs_rest		control	1086	0.0889	0.037	0.4275
PAML.dN.dS.output.TRX_2562_SM2_m.15439.txt	snake+lizard+turle+croc+bird_vs_rest		control	1086	0.0924	0.138	1.36855
PAML.dN.dS.output.TRX_1418_Vole_m.43615.txt	snake+lizard+turle+croc+bird_vs_rest		control	1086	0.095	0.077	0.81315
PAML.dN.dS.output.TRX_834_Armadillo_m.1502.txt	snake+lizard+turle+croc+bird_vs_rest		control	1086	0.0986	0.0957	0.9405
PAML.dN.dS.output.TRX_1057_Shrew_m.50936.txt	snake+lizard+turle+croc+bird_vs_rest		control	1086	0.10045	0.0871	0.8715
PAML.dN.dS.output.TRX_3711_SM10_m.117727.txt	snake+lizard+turle+croc+bird_vs_rest		control	1086	0.1012	0.1692	1.68075
PAML.dN.dS.output.TRX_948_ENSOCUP00000008288.txt	snake+lizard+turle+croc+bird_vs_rest		control	1086	0.1063	0.09955	0.95015
PAML.dN.dS.output.TRX_2506_Pika_m.33854.txt	snake+lizard+turle+croc+bird_vs_rest		control	1086	0.11125	0.1775	1.5978
PAML.dN.dS.output.TRX_968_SakerFalcon_m.451.txt	snake+lizard+turle+croc+bird_vs_rest		control	1086	0.11685	0.1531	1.28635
PAML.dN.dS.output.TRX_2524_SakerFalcon_m.20617.txt	snake+lizard+turle+croc+bird_vs_rest		control	1086	0.1177	0.1006	0.8691
PAML.dN.dS.output.TRX_2690_SM13_m.49033.txt	snake+lizard+turle+croc+bird_vs_rest		control	1086	0.118	0.17635	1.4385
PAML.dN.dS.output.TRX_2125_ENSOCUP00000004814.txt	snake+lizard+turle+croc+bird_vs_rest		control	1086	0.1252	0.16865	1.34255
PAML.dN.dS.output.TRX_714_Shrew_m.6706.txt	snake+lizard+turle+croc+bird_vs_rest		control	1086	0.1299	0.1758	1.37015
PAML.dN.dS.output.TRX_1627_BrandttBat_m.45771.txt	snake+lizard+turle+croc+bird_vs_rest		control	1086	0.13085	0.18605	1.42315
PAML.dN.dS.output.TRX_3289_Armadillo_m.655.txt	snake+lizard+turle+croc+bird_vs_rest		control	1086	0.1569	0.18085	1.1559
PAML.dN.dS.output.TRX_592_Vole_m.47709.txt	snake+lizard+turle+croc+bird_vs_rest		control	1086	0.1577	0.1018	0.6373
PAML.dN.dS.output.TRX_2561_SakerFalcon_m.9121.txt	snake+lizard+turle+croc+bird_vs_rest		control	1086	0.1748	0.1984	1.14855
PAML.dN.dS.output.TRX_3442_Trachemys_m.80412.txt	snake+lizard+turle+croc+bird_vs_rest		control	1086	0.18475	0.2256	1.2277
PAML.dN.dS.output.TRX_2903_HS11_m.105154.txt	snake+lizard+turle+croc+bird_vs_rest		control	1087	0.0047	0.0067	1.5624
PAML.dN.dS.output.TRX_54_ENSLAFP00000013878.txt	snake+lizard+turle+croc+bird_vs_rest		control	1087	0.0077	0.0097	1.1168
PAML.dN.dS.output.TRX_774_ENSPPYP00000005143.txt	snake+lizard+turle+croc+bird_vs_rest		control	1087	0.0094	0.0154	1.6965
PAML.dN.dS.output.TRX_60_Shrew_m.21938.txt	snake+lizard+turle+croc+bird_vs_rest		control	1087	0.0113	0.0172	1.4971
PAML.dN.dS.output.TRX_620_Shrew_m.7931.txt	snake+lizard+turle+croc+bird_vs_rest		control	1087	0.0116	0.0225	1.649
PAML.dN.dS.output.TRX_998_Vole_m.979.txt	snake+lizard+turle+croc+bird_vs_rest		control	1087	0.0132	0.0239	1.7637
PAML.dN.dS.output.TRX_1288_SM9_m.80879.txt	snake+lizard+turle+croc+bird_vs_rest		control	1087	0.0139	0.0126	0.84835
PAML.dN.dS.output.TRX_1823_BrandttBat_m.81561.txt	snake+lizard+turle+croc+bird_vs_rest		control	1087	0.0161	0.0227	1.44815
PAML.dN.dS.output.TRX_2048_Tenrec_m.48729.txt	snake+lizard+turle+croc+bird_vs_rest		control	1087	0.0177	0.0369	1.7797
PAML.dN.dS.output.TRX_2832_Trachemys_m.58792.txt	snake+lizard+turle+croc+bird_vs_rest		control	1087	0.0184	0.0399	2.3683
PAML.dN.dS.output.TRX_630_Pigeon_m.17179.txt	snake+lizard+turle+croc+bird_vs_rest		control	1087	0.0184	0.0239	1.3742
PAML.dN.dS.output.TRX_767_SM11_m.149749.txt	snake+lizard+turle+croc+bird_vs_rest		control	1087	0.0192	0.042	1.9749
PAML.dN.dS.output.TRX_226_SM12_m.58488.txt	snake+lizard+turle+croc+bird_vs_rest		control	1087	0.0193	0.0243	1.2914
PAML.dN.dS.output.TRX_122_Pika_m.24292.txt	snake+lizard+turle+croc+bird_vs_rest		control	1087	0.0201	0.0294	1.5382
PAML.dN.dS.output.TRX_457_Pigeon_m.17518.txt	snake+lizard+turle+croc+bird_vs_rest		control	1087	0.0204	0.0333	1.6423
PAML.dN.dS.output.TRX_671_Naked_mole_rat_m.223146.txt	snake+lizard+turle+croc+bird_vs_rest		control	1087	0.0208	0.0528	3
PAML.dN.dS.output.TRX_527_ENSOCUP00000002979.txt	snake+lizard+turle+croc+bird_vs_rest		control	1087	0.0209	0.0393	1.8582
PAML.dN.dS.output.TRX_485_SM15_m.35630.txt	snake+lizard+turle+croc+bird_vs_rest		control	1087	0.0211	0.0423	1.9156
PAML.dN.dS.output.TRX_540_ENSCAFP00000013384.txt	snake+lizard+turle+croc+bird_vs_rest		control	1087	0.022	0.0549	2.5451
PAML.dN.dS.output.TRX_683_SM12_m.195620.txt	snake+lizard+turle+croc+bird_vs_rest		control	1087	0.0225	0.0394	2.4355
PAML.dN.dS.output.TRX_2143_ENSMPUP00000017213.txt	snake+lizard+turle+croc+bird_vs_rest		control	1087	0.0226	0.0422	1.7081
PAML.dN.dS.output.TRX_1693_Pika_m.43308.txt	snake+lizard+turle+croc+bird_vs_rest		control	1087	0.0227	0.0611	3
PAML.dN.dS.output.TRX_613_Naked_mole_rat_m.36894.txt	snake+lizard+turle+croc+bird_vs_rest		control	1087	0.0237	0.0424	1.5075
PAML.dN.dS.output.TRX_455_Naked_mole_rat_m.179911.txt	snake+lizard+turle+croc+bird_vs_rest		control	1087	0.0249	0.0356	1.59295
PAML.dN.dS.output.TRX_140_BrandttBat_m.53995.txt	snake+lizard+turle+croc+bird_vs_rest		control	1087	0.0254	0.0407	1.4215
PAML.dN.dS.output.TRX_928_Perigrin_Falcon_m.12091.txt	snake+lizard+turle+croc+bird_vs_rest		control	1087	0.026	0.0281	1.1222
PAML.dN.dS.output.TRX_1404_Vole_m.49281.txt	snake+lizard+turle+croc+bird_vs_rest		control	1087	0.0274	0.0599	2.3925
PAML.dN.dS.output.TRX_1843_Armadillo_m.79249.txt	snake+lizard+turle+croc+bird_vs_rest		control	1087	0.0277	0.0345	1.3522
PAML.dN.dS.output.TRX_2905_SM8_m.70247.txt	snake+lizard+turle+croc+bird_vs_rest		control	1087	0.0281	0.0365	1.2671
PAML.dN.dS.output.TRX_254_Naked_mole_rat_m.33282.txt	snake+lizard+turle+croc+bird_vs_rest		control	1087	0.0299	0.0883	3
PAML.dN.dS.output.TRX_2239_SM10_m.58281.txt	snake+lizard+turle+croc+bird_vs_rest		control	1087	0.0307	0.041	1.3809
PAML.dN.dS.output.TRX_55_BrandttBat_m.57223.txt	snake+lizard+turle+croc+bird_vs_rest		control	1087	0.0308	0.0542	1.7439
PAML.dN.dS.output.TRX_166_Naked_mole_rat_m.99225.txt	snake+lizard+turle+croc+bird_vs_rest		control	1087	0.0313	0.0394	1.2097
PAML.dN.dS.output.TRX_1139_Trachemys_m.68944.txt	snake+lizard+turle+croc+bird_vs_rest		control	1087	0.0318	0.033	1.0647
PAML.dN.dS.output.TRX_1752_Gator_sinesis_m.5738.txt	snake+lizard+turle+croc+bird_vs_rest		control	1087	0.0319	0.0687	2.1065
PAML.dN.dS.output.TRX_459_BrandttBat_m.9943.txt	snake+lizard+turle+croc+bird_vs_rest		control	1087	0.0335	0.0602	1.7537
PAML.dN.dS.output.TRX_37_SakerFalcon_m.33070.txt	snake+lizard+turle+croc+bird_vs_rest		control	1087	0.0345	0.0197	0.5727
PAML.dN.dS.output.TRX_1421_Gator_sinesis_m.6009.txt	snake+lizard+turle+croc+bird_vs_rest		control	1087	0.0353	0.0398	1.146
PAML.dN.dS.output.TRX_1034_DarwinFinch_m.29268.txt	snake+lizard+turle+croc+bird_vs_rest		control	1087	0.0355	0.0484	1.3661
PAML.dN.dS.output.TRX_282_Naked_mole_rat_m.33836.txt	snake+lizard+turle+croc+bird_vs_rest		control	1087	0.0359	0.0632	1.6731
PAML.dN.dS.output.TRX_444_DarwinFinch_m.35046.txt	snake+lizard+turle+croc+bird_vs_rest		control	1087	0.0363	0.052	1.4001
PAML.dN.dS.output.TRX_590_Perigrin_Falcon_m.32553.txt	snake+lizard+turle+croc+bird_vs_rest		control	1087	0.0364	0.0549	1.5071
PAML.dN.dS.output.TRX_173_Chrysemys_m.44449.txt	snake+lizard+turle+croc+bird_vs_rest		control	1087	0.0375	0.0588	1.3344
PAML.dN.dS.output.TRX_3444_Shrew_m.31212.txt	snake+lizard+turle+croc+bird_vs_rest		control	1087	0.0382	0.0656	1.6511
PAML.dN.dS.output.TRX_236_SM11_m.126261.txt	snake+lizard+turle+croc+bird_vs_rest		control	1087	0.0382	0.0773	3
PAML.dN.dS.output.TRX_2893_ENSSHAP00000015160.txt	snake+lizard+turle+croc+bird_vs_rest		control	1087	0.0389	0.0372	0.9372
PAML.dN.dS.output.TRX_1324_SM9_m.19308.txt	snake+lizard+turle+croc+bird_vs_rest		control	1087	0.0395	0.0249	0.6899
PAML.dN.dS.output.TRX_1682_Vole_m.72806.txt	snake+lizard+turle+croc+bird_vs_rest		control	1087	0.0397	0.0861	2.1537
PAML.dN.dS.output.TRX_230_ENSMPUP00000016711.txt	snake+lizard+turle+croc+bird_vs_rest		control	1087	0.04	0.1115	3
PAML.dN.dS.output.TRX_711_HS11_m.10857.txt	snake+lizard+turle+croc+bird_vs_rest		control	1087	0.04	0.1038	3
PAML.dN.dS.output.TRX_3279_Shrew_m.21294.txt	snake+lizard+turle+croc+bird_vs_rest		control	1087	0.0427	0.0434	1.0114
PAML.dN.dS.output.TRX_705_Bugee_m.31554.txt	snake+lizard+turle+croc+bird_vs_rest		control	1087	0.0451	0.0893	2.0036
PAML.dN.dS.output.TRX_1740_SM10_m.35163.txt	snake+lizard+turle+croc+bird_vs_rest		control	1087	0.0467	0.0902	1.9575
PAML.dN.dS.output.TRX_3445_Gator_sinesis_m.52680.txt	snake+lizard+turle+croc+bird_vs_rest		control	1087	0.0483	0.0592	1.2996
PAML.dN.dS.output.TRX_646_SakerFalcon_m.13907.txt	snake+lizard+turle+croc+bird_vs_rest		control	1087	0.0522	0.0704	1.3253
PAML.dN.dS.output.TRX_2783_ENSMPUP00000014975.txt	snake+lizard+turle+croc+bird_vs_rest		control	1087	0.0544	0.0679	1.2581
PAML.dN.dS.output.TRX_1809_Chrysemys_m.57897.txt	snake+lizard+turle+croc+bird_vs_rest		control	1087	0.0547	0.0817	1.4514
PAML.dN.dS.output.TRX_1721_Gator_sinesis_m.14685.txt	snake+lizard+turle+croc+bird_vs_rest		control	1087	0.0563	0.1333	2.3668
PAML.dN.dS.output.TRX_2653_Naked_mole_rat_m.122779.txt	snake+lizard+turle+croc+bird_vs_rest		control	1087	0.0565	0.1147	1.9403
PAML.dN.dS.output.TRX_708_SM11_m.99086.txt	snake+lizard+turle+croc+bird_vs_rest		control	1087	0.0568	0.1394	2.547
PAML.dN.dS.output.TRX_2009_Armadillo_m.91092.txt	snake+lizard+turle+croc+bird_vs_rest		control	1087	0.0569	0.0835	1.4546
PAML.dN.dS.output.TRX_473_Naked_mole_rat_m.54884.txt	snake+lizard+turle+croc+bird_vs_rest		control	1087	0.0571	0.1155	2.0259
PAML.dN.dS.output.TRX_1601_Trachemys_m.117056.txt	snake+lizard+turle+croc+bird_vs_rest		control	1087	0.058	0.0624	1.0337
PAML.dN.dS.output.TRX_3268_ENSLAFP00000015532.txt	snake+lizard+turle+croc+bird_vs_rest		control	1087	0.0582	0.1119	1.9361
PAML.dN.dS.output.TRX_569_ENSOCUP00000001260.txt	snake+lizard+turle+croc+bird_vs_rest		control	1087	0.0583	0.0737	1.2949
PAML.dN.dS.output.TRX_525_Trachemys_m.103167.txt	snake+lizard+turle+croc+bird_vs_rest		control	1087	0.0604	0.1394	2.3685
PAML.dN.dS.output.TRX_3567_Perigrin_Falcon_m.14942.txt	snake+lizard+turle+croc+bird_vs_rest		control	1087	0.061	0.0882	1.3196
PAML.dN.dS.output.TRX_3123_ENSMGAP00000013041.txt	snake+lizard+turle+croc+bird_vs_rest		control	1087	0.0616	0.085	1.2779
PAML.dN.dS.output.TRX_1548_DarwinFinch_m.1941.txt	snake+lizard+turle+croc+bird_vs_rest		control	1087	0.0619	0.0705	1.1696
PAML.dN.dS.output.TRX_3255_ENSMUSP00000064226.txt	snake+lizard+turle+croc+bird_vs_rest		control	1087	0.064	0.144	2.4183
PAML.dN.dS.output.TRX_971_BrandttBat_m.71802.txt	snake+lizard+turle+croc+bird_vs_rest		control	1087	0.0651	0.0883	1.3482
PAML.dN.dS.output.TRX_232_ENSPSIP00000006200.txt	snake+lizard+turle+croc+bird_vs_rest		control	1087	0.0665	0.0913	1.4828
PAML.dN.dS.output.TRX_66_SakerFalcon_m.28740.txt	snake+lizard+turle+croc+bird_vs_rest		control	1087	0.0675	0.1187	1.7521
PAML.dN.dS.output.TRX_106_BrandttBat_m.5425.txt	snake+lizard+turle+croc+bird_vs_rest		control	1087	0.0678	0.0774	1.1508
PAML.dN.dS.output.TRX_3845_Pika_m.17896.txt	snake+lizard+turle+croc+bird_vs_rest		control	1087	0.0686	0.1362	2.0422
PAML.dN.dS.output.TRX_1617_Perigrin_Falcon_m.21539.txt	snake+lizard+turle+croc+bird_vs_rest		control	1087	0.0686	0.1089	1.6062
PAML.dN.dS.output.TRX_532_TCtot_m.116826.txt	snake+lizard+turle+croc+bird_vs_rest		control	1087	0.0689	0.05355	0.79865
PAML.dN.dS.output.TRX_2392_Trachemys_m.106365.txt	snake+lizard+turle+croc+bird_vs_rest		control	1087	0.0699	0.1379	1.9797
PAML.dN.dS.output.TRX_215_Naked_mole_rat_m.179529.txt	snake+lizard+turle+croc+bird_vs_rest		control	1087	0.0706	0.1987	3
PAML.dN.dS.output.TRX_1378_Trachemys_m.125739.txt	snake+lizard+turle+croc+bird_vs_rest		control	1087	0.071	0.1375	2.2071
PAML.dN.dS.output.TRX_1071_Trachemys_m.74634.txt	snake+lizard+turle+croc+bird_vs_rest		control	1087	0.0721	0.1867	3
PAML.dN.dS.output.TRX_2496_Tenrec_m.37066.txt	snake+lizard+turle+croc+bird_vs_rest		control	1087	0.0725	0.0971	1.3372
PAML.dN.dS.output.TRX_614_SM11_m.154566.txt	snake+lizard+turle+croc+bird_vs_rest		control	1087	0.0748	0.1637	2.1464
PAML.dN.dS.output.TRX_4850_SM7_m.85037.txt	snake+lizard+turle+croc+bird_vs_rest		control	1087	0.0749	0.0935	1.312
PAML.dN.dS.output.TRX_76_SM10_m.2833.txt	snake+lizard+turle+croc+bird_vs_rest		control	1087	0.0762	0.0934	1.094
PAML.dN.dS.output.TRX_1630_Pika_m.37160.txt	snake+lizard+turle+croc+bird_vs_rest		control	1087	0.0777	0.0913	1.1752
PAML.dN.dS.output.TRX_970_Naked_mole_rat_m.176941.txt	snake+lizard+turle+croc+bird_vs_rest		control	1087	0.0784	0.2199	3
PAML.dN.dS.output.TRX_4022_BrandttBat_m.78859.txt	snake+lizard+turle+croc+bird_vs_rest		control	1087	0.0796	0.1226	1.5119
PAML.dN.dS.output.TRX_979_SM12_m.17911.txt	snake+lizard+turle+croc+bird_vs_rest		control	1087	0.0799	0.086	1.049
PAML.dN.dS.output.TRX_914_BrandttBat_m.29654.txt	snake+lizard+turle+croc+bird_vs_rest		control	1087	0.0806	0.1363	1.68285
PAML.dN.dS.output.TRX_3185_ENSMODP00000035555.txt	snake+lizard+turle+croc+bird_vs_rest		control	1087	0.0807	0.1433	1.7492
PAML.dN.dS.output.TRX_742_SM12_m.96877.txt	snake+lizard+turle+croc+bird_vs_rest		control	1087	0.0826	0.1306	1.6108
PAML.dN.dS.output.TRX_119_ENSNLEP00000006441.txt	snake+lizard+turle+croc+bird_vs_rest		control	1087	0.0858	0.1416	1.669
PAML.dN.dS.output.TRX_108_Pika_m.18657.txt	snake+lizard+turle+croc+bird_vs_rest		control	1087	0.0876	0.1558	1.8511
PAML.dN.dS.output.TRX_2369_Vole_m.53689.txt	snake+lizard+turle+croc+bird_vs_rest		control	1087	0.0882	0.1094	1.2746
PAML.dN.dS.output.TRX_578_ENSGALP00000002495.txt	snake+lizard+turle+croc+bird_vs_rest		control	1087	0.0893	0.1619	1.7545
PAML.dN.dS.output.TRX_1935_Dolphin_m.32994.txt	snake+lizard+turle+croc+bird_vs_rest		control	1087	0.0894	0.1442	1.6982
PAML.dN.dS.output.TRX_2450_SM15_m.94882.txt	snake+lizard+turle+croc+bird_vs_rest		control	1087	0.0899	0.085	1.004
PAML.dN.dS.output.TRX_3191_ENSMPUP00000014437.txt	snake+lizard+turle+croc+bird_vs_rest		control	1087	0.0907	0.1373	1.5454
PAML.dN.dS.output.TRX_650_SM12_m.59803.txt	snake+lizard+turle+croc+bird_vs_rest		control	1087	0.0927	0.1305	1.3389
PAML.dN.dS.output.TRX_1026_Armadillo_m.16295.txt	snake+lizard+turle+croc+bird_vs_rest		control	1087	0.0942	0.1148	1.2408
PAML.dN.dS.output.TRX_589_Chrysemys_m.31667.txt	snake+lizard+turle+croc+bird_vs_rest		control	1087	0.0988	0.0515	0.5393
PAML.dN.dS.output.TRX_957_ENSFALP00000014057.txt	snake+lizard+turle+croc+bird_vs_rest		control	1087	0.0996	0.184	1.98815
PAML.dN.dS.output.TRX_165_Dolphin_m.45726.txt	snake+lizard+turle+croc+bird_vs_rest		control	1087	0.1009	0.0848	0.8259
PAML.dN.dS.output.TRX_429_ENSCAFP00000029652.txt	snake+lizard+turle+croc+bird_vs_rest		control	1087	0.1019	0.115	1.1399
PAML.dN.dS.output.TRX_1662_SM11_m.66003.txt	snake+lizard+turle+croc+bird_vs_rest		control	1087	0.1037	0.1972	1.9278
PAML.dN.dS.output.TRX_5173_SM8_m.29747.txt	snake+lizard+turle+croc+bird_vs_rest		control	1087	0.1054	0.1873	1.7694
PAML.dN.dS.output.TRX_1069_Pigeon_m.35842.txt	snake+lizard+turle+croc+bird_vs_rest		control	1087	0.1106	0.2495	2.2404
PAML.dN.dS.output.TRX_504_ENSGALP00000023376.txt	snake+lizard+turle+croc+bird_vs_rest		control	1087	0.1187	0.1293	1.1141
PAML.dN.dS.output.TRX_1636_SM11_m.56931.txt	snake+lizard+turle+croc+bird_vs_rest		control	1087	0.122	0.2446	1.9135
PAML.dN.dS.output.TRX_65_Armadillo_m.85204.txt	snake+lizard+turle+croc+bird_vs_rest		control	1087	0.1225	0.1435	1.2034
PAML.dN.dS.output.TRX_3232_Pigeon_m.4768.txt	snake+lizard+turle+croc+bird_vs_rest		control	1087	0.1227	0.2299	1.6786
PAML.dN.dS.output.TRX_4661_ENSSHAP00000012843.txt	snake+lizard+turle+croc+bird_vs_rest		control	1087	0.1229	0.1331	1.0085
PAML.dN.dS.output.TRX_2141_ENSACAP00000011008.txt	snake+lizard+turle+croc+bird_vs_rest		control	1087	0.1237	0.2285	1.7173
PAML.dN.dS.output.TRX_25_Armadillo_m.37394.txt	snake+lizard+turle+croc+bird_vs_rest		control	1087	0.1341	0.2087	1.5309
PAML.dN.dS.output.TRX_2163_ENSFALP00000013005.txt	snake+lizard+turle+croc+bird_vs_rest		control	1087	0.1358	0.2092	1.5167
PAML.dN.dS.output.TRX_3057_Naked_mole_rat_m.52073.txt	snake+lizard+turle+croc+bird_vs_rest		control	1087	0.136	0.1616	1.2112
PAML.dN.dS.output.TRX_472_ENSMLUP00000013332.txt	snake+lizard+turle+croc+bird_vs_rest		control	1087	0.1392	0.17665	1.2839
PAML.dN.dS.output.TRX_627_SM13_m.21575.txt	snake+lizard+turle+croc+bird_vs_rest		control	1087	0.1525	0.0928	0.6617
PAML.dN.dS.output.TRX_443_Dolphin_m.227.txt	snake+lizard+turle+croc+bird_vs_rest		control	1087	0.1605	0.1824	1.1313
PAML.dN.dS.output.TRX_2641_ENSFALP00000003463.txt	snake+lizard+turle+croc+bird_vs_rest		control	1087	0.1681	0.2225	1.2978
PAML.dN.dS.output.TRX_2252_Armadillo_m.106065.txt	snake+lizard+turle+croc+bird_vs_rest		control	1088	0	0	0.81395
PAML.dN.dS.output.TRX_1142_SM9_m.55592.txt	snake+lizard+turle+croc+bird_vs_rest		control	1088	0.003	0.0027	0.792
PAML.dN.dS.output.TRX_56_SM6_m.1651.txt	snake+lizard+turle+croc+bird_vs_rest		control	1088	0.0034	0.0028	0.78655
PAML.dN.dS.output.TRX_822_HS11_m.18814.txt	snake+lizard+turle+croc+bird_vs_rest		control	1088	0.0036	0.0036	1.28375
PAML.dN.dS.output.TRX_531_SM6_m.25055.txt	snake+lizard+turle+croc+bird_vs_rest		control	1088	0.0037	0.0078	1.8042
PAML.dN.dS.output.TRX_380_DarwinFinch_m.25863.txt	snake+lizard+turle+croc+bird_vs_rest		control	1088	0.0038	0.0062	1.3092
PAML.dN.dS.output.TRX_423_Pigeon_m.41566.txt	snake+lizard+turle+croc+bird_vs_rest		control	1088	0.0039	0.00595	1.54825
PAML.dN.dS.output.TRX_96_SM11_m.16448.txt	snake+lizard+turle+croc+bird_vs_rest		control	1088	0.0039	0.0058	1.5079
PAML.dN.dS.output.TRX_1023_ENSACAP00000015711.txt	snake+lizard+turle+croc+bird_vs_rest		control	1088	0.0039	0.0029	0.72475
PAML.dN.dS.output.TRX_97_ENSOANP00000023694.txt	snake+lizard+turle+croc+bird_vs_rest		control	1088	0.0045	0.0073	1.68685
PAML.dN.dS.output.TRX_71_DarwinFinch_m.3562.txt	snake+lizard+turle+croc+bird_vs_rest		control	1088	0.0047	0.00885	1.79215
PAML.dN.dS.output.TRX_470_Vole_m.30517.txt	snake+lizard+turle+croc+bird_vs_rest		control	1088	0.0048	0.0088	1.77875
PAML.dN.dS.output.TRX_214_ENSOCUP00000014119.txt	snake+lizard+turle+croc+bird_vs_rest		control	1088	0.0048	0.0103	1.9905
PAML.dN.dS.output.TRX_1091_ENSOCUP00000020523.txt	snake+lizard+turle+croc+bird_vs_rest		control	1088	0.0052	0.009	1.696
PAML.dN.dS.output.TRX_181_Naked_mole_rat_m.185806.txt	snake+lizard+turle+croc+bird_vs_rest		control	1088	0.0053	0.0099	1.7426
PAML.dN.dS.output.TRX_1228_SM1_m.1319.txt	snake+lizard+turle+croc+bird_vs_rest		control	1088	0.0054	0.009	1.6952
PAML.dN.dS.output.TRX_990_BrandttBat_m.42961.txt	snake+lizard+turle+croc+bird_vs_rest		control	1088	0.0056	0.0145	3
PAML.dN.dS.output.TRX_1664_Bugee_m.19424.txt	snake+lizard+turle+croc+bird_vs_rest		control	1088	0.0057	0.0132	2.69485
PAML.dN.dS.output.TRX_31_DarwinFinch_m.23907.txt	snake+lizard+turle+croc+bird_vs_rest		control	1088	0.0059	0.0105	1.7766
PAML.dN.dS.output.TRX_1547_Naked_mole_rat_m.58266.txt	snake+lizard+turle+croc+bird_vs_rest		control	1088	0.0059	0.011	1.60265
PAML.dN.dS.output.TRX_283_Shrew_m.17265.txt	snake+lizard+turle+croc+bird_vs_rest		control	1088	0.0062	0.0098	1.79845
PAML.dN.dS.output.TRX_449_Vole_m.10578.txt	snake+lizard+turle+croc+bird_vs_rest		control	1088	0.0063	0.0051	0.8354
PAML.dN.dS.output.TRX_621_ENSAMEP00000002325.txt	snake+lizard+turle+croc+bird_vs_rest		control	1088	0.0066	0.0117	1.69805
PAML.dN.dS.output.TRX_43_Shrew_m.6103.txt	snake+lizard+turle+croc+bird_vs_rest		control	1088	0.0067	0.0085	1.3543
PAML.dN.dS.output.TRX_1100_SM12_m.224667.txt	snake+lizard+turle+croc+bird_vs_rest		control	1088	0.0068	0.01125	1.5481
PAML.dN.dS.output.TRX_78_Vole_m.64874.txt	snake+lizard+turle+croc+bird_vs_rest		control	1088	0.0071	0.0143	1.79885
PAML.dN.dS.output.TRX_452_BrandttBat_m.48920.txt	snake+lizard+turle+croc+bird_vs_rest		control	1088	0.00715	0.0089	1.20135
PAML.dN.dS.output.TRX_773_Naked_mole_rat_m.79505.txt	snake+lizard+turle+croc+bird_vs_rest		control	1088	0.00715	0.0067	0.9269
PAML.dN.dS.output.TRX_4869_BrandttBat_m.32373.txt	snake+lizard+turle+croc+bird_vs_rest		control	1088	0.0072	0.0116	1.60685
PAML.dN.dS.output.TRX_1025_SM4_m.58954.txt	snake+lizard+turle+croc+bird_vs_rest		control	1088	0.0073	0.0083	1.0997
PAML.dN.dS.output.TRX_1766_Naked_mole_rat_m.71939.txt	snake+lizard+turle+croc+bird_vs_rest		control	1088	0.0075	0.0102	1.2495
PAML.dN.dS.output.TRX_13_Dolphin_m.8124.txt	snake+lizard+turle+croc+bird_vs_rest		control	1088	0.0075	0.0096	1.2438
PAML.dN.dS.output.TRX_1099_SM7_m.51337.txt	snake+lizard+turle+croc+bird_vs_rest		control	1088	0.0081	0.008	1.05005
PAML.dN.dS.output.TRX_482_SM10_m.41420.txt	snake+lizard+turle+croc+bird_vs_rest		control	1088	0.0082	0.0123	1.3252
PAML.dN.dS.output.TRX_398_ENSFCAP00000023162.txt	snake+lizard+turle+croc+bird_vs_rest		control	1088	0.0084	0.0057	0.62215
PAML.dN.dS.output.TRX_824_DarwinFinch_m.1038.txt	snake+lizard+turle+croc+bird_vs_rest		control	1088	0.0086	0.00625	0.69325
PAML.dN.dS.output.TRX_952_SM13_m.48530.txt	snake+lizard+turle+croc+bird_vs_rest		control	1088	0.0087	0.0177	2.1947
PAML.dN.dS.output.TRX_732_ENSMPUP00000009061.txt	snake+lizard+turle+croc+bird_vs_rest		control	1088	0.0092	0.01775	1.67215
PAML.dN.dS.output.TRX_153_SM13_m.168355.txt	snake+lizard+turle+croc+bird_vs_rest		control	1088	0.0093	0.0066	0.7581
PAML.dN.dS.output.TRX_29_SM13_m.87694.txt	snake+lizard+turle+croc+bird_vs_rest		control	1088	0.00935	0.0084	0.8168
PAML.dN.dS.output.TRX_752_BrandttBat_m.55911.txt	snake+lizard+turle+croc+bird_vs_rest		control	1088	0.00955	0.01625	1.81655
PAML.dN.dS.output.TRX_1401_Trachemys_m.57941.txt	snake+lizard+turle+croc+bird_vs_rest		control	1088	0.0096	0.011	1.4122
PAML.dN.dS.output.TRX_1308_Pigeon_m.28240.txt	snake+lizard+turle+croc+bird_vs_rest		control	1088	0.0097	0.0061	0.6343
PAML.dN.dS.output.TRX_53_HS11_m.5020.txt	snake+lizard+turle+croc+bird_vs_rest		control	1088	0.00975	0.0134	1.31405
PAML.dN.dS.output.TRX_1794_SM2_m.16708.txt	snake+lizard+turle+croc+bird_vs_rest		control	1088	0.01	0.009	0.7568
PAML.dN.dS.output.TRX_2775_ENSOCUP00000019033.txt	snake+lizard+turle+croc+bird_vs_rest		control	1088	0.0101	0.0162	1.7001
PAML.dN.dS.output.TRX_2652_SM9_m.56457.txt	snake+lizard+turle+croc+bird_vs_rest		control	1088	0.0103	0.0166	2.1287
PAML.dN.dS.output.TRX_781_Vole_m.2558.txt	snake+lizard+turle+croc+bird_vs_rest		control	1088	0.0103	0.0092	0.9124
PAML.dN.dS.output.TRX_152_Naked_mole_rat_m.68197.txt	snake+lizard+turle+croc+bird_vs_rest		control	1088	0.0104	0.0147	1.404
PAML.dN.dS.output.TRX_85_Naked_mole_rat_m.54654.txt	snake+lizard+turle+croc+bird_vs_rest		control	1088	0.0105	0.0285	3
PAML.dN.dS.output.TRX_787_ENSOCUP00000007086.txt	snake+lizard+turle+croc+bird_vs_rest		control	1088	0.01055	0.01695	1.4988
PAML.dN.dS.output.TRX_2323_Trachemys_m.96400.txt	snake+lizard+turle+croc+bird_vs_rest		control	1088	0.0106	0.0189	1.93885
PAML.dN.dS.output.TRX_1767_Pigeon_m.18274.txt	snake+lizard+turle+croc+bird_vs_rest		control	1088	0.0106	0.0138	1.2977
PAML.dN.dS.output.TRX_80_BrandttBat_m.43272.txt	snake+lizard+turle+croc+bird_vs_rest		control	1088	0.0107	0.0216	1.8594
PAML.dN.dS.output.TRX_1044_BrandttBat_m.2925.txt	snake+lizard+turle+croc+bird_vs_rest		control	1088	0.0107	0.0194	1.53285
PAML.dN.dS.output.TRX_1537_SM13_m.19360.txt	snake+lizard+turle+croc+bird_vs_rest		control	1088	0.0108	0.0106	0.96665
PAML.dN.dS.output.TRX_47_Bugee_m.27269.txt	snake+lizard+turle+croc+bird_vs_rest		control	1088	0.01095	0.0133	1.1367
PAML.dN.dS.output.TRX_3525_TCtot_m.67304.txt	snake+lizard+turle+croc+bird_vs_rest		control	1088	0.0112	0.0158	1.4945
PAML.dN.dS.output.TRX_306_SM13_m.151866.txt	snake+lizard+turle+croc+bird_vs_rest		control	1088	0.01145	0.0277	3
PAML.dN.dS.output.TRX_1886_ENSMODP00000024004.txt	snake+lizard+turle+croc+bird_vs_rest		control	1088	0.01145	0.0071	0.63615
PAML.dN.dS.output.TRX_38_Dolphin_m.34466.txt	snake+lizard+turle+croc+bird_vs_rest		control	1088	0.0115	0.0194	1.59985
PAML.dN.dS.output.TRX_769_Naked_mole_rat_m.132182.txt	snake+lizard+turle+croc+bird_vs_rest		control	1088	0.0121	0.02335	2.9191
PAML.dN.dS.output.TRX_493_SM4_m.44240.txt	snake+lizard+turle+croc+bird_vs_rest		control	1088	0.0122	0.0182	1.5689
PAML.dN.dS.output.TRX_294_SM10_m.21659.txt	snake+lizard+turle+croc+bird_vs_rest		control	1088	0.0122	0.0177	1.41925
PAML.dN.dS.output.TRX_1706_DarwinFinch_m.29867.txt	snake+lizard+turle+croc+bird_vs_rest		control	1088	0.0123	0.0174	1.4174
PAML.dN.dS.output.TRX_647_ENSMODP00000000734.txt	snake+lizard+turle+croc+bird_vs_rest		control	1088	0.0123	0.0094	0.8174
PAML.dN.dS.output.TRX_1130_Armadillo_m.30375.txt	snake+lizard+turle+croc+bird_vs_rest		control	1088	0.0124	0.0185	2.151
PAML.dN.dS.output.TRX_3766_Dolphin_m.37546.txt	snake+lizard+turle+croc+bird_vs_rest		control	1088	0.0128	0.02165	1.65415
PAML.dN.dS.output.TRX_3617_Bugee_m.21510.txt	snake+lizard+turle+croc+bird_vs_rest		control	1088	0.01295	0.0101	0.7794
PAML.dN.dS.output.TRX_63_BrandttBat_m.24391.txt	snake+lizard+turle+croc+bird_vs_rest		control	1088	0.013	0.01325	1.202
PAML.dN.dS.output.TRX_302_Chrysemys_m.63200.txt	snake+lizard+turle+croc+bird_vs_rest		control	1088	0.01305	0.0266	2.01355
PAML.dN.dS.output.TRX_268_BrandttBat_m.75726.txt	snake+lizard+turle+croc+bird_vs_rest		control	1088	0.0131	0.0189	1.36535
PAML.dN.dS.output.TRX_141_ENSPPYP00000015651.txt	snake+lizard+turle+croc+bird_vs_rest		control	1088	0.0131	0.0159	1.1957
PAML.dN.dS.output.TRX_42_Naked_mole_rat_m.52228.txt	snake+lizard+turle+croc+bird_vs_rest		control	1088	0.0134	0.0196	1.45365
PAML.dN.dS.output.TRX_2452_Naked_mole_rat_m.209377.txt	snake+lizard+turle+croc+bird_vs_rest		control	1088	0.0135	0.0227	1.9606
PAML.dN.dS.output.TRX_434_DarwinFinch_m.6819.txt	snake+lizard+turle+croc+bird_vs_rest		control	1088	0.0136	0.02755	1.7865
PAML.dN.dS.output.TRX_980_SM2_m.18508.txt	snake+lizard+turle+croc+bird_vs_rest		control	1088	0.0136	0.0104	0.6187
PAML.dN.dS.output.TRX_316_SM12_m.11538.txt	snake+lizard+turle+croc+bird_vs_rest		control	1088	0.0137	0.0223	1.47125
PAML.dN.dS.output.TRX_202_HS11_m.63300.txt	snake+lizard+turle+croc+bird_vs_rest		control	1088	0.01395	0.0228	1.63585
PAML.dN.dS.output.TRX_1808_Shrew_m.22360.txt	snake+lizard+turle+croc+bird_vs_rest		control	1088	0.01395	0.02315	1.0977
PAML.dN.dS.output.TRX_3392_SM11_m.25872.txt	snake+lizard+turle+croc+bird_vs_rest		control	1088	0.0141	0.0207	1.50245
PAML.dN.dS.output.TRX_1396_Tenrec_m.25591.txt	snake+lizard+turle+croc+bird_vs_rest		control	1088	0.0143	0.01905	1.46765
PAML.dN.dS.output.TRX_2836_Bugee_m.16178.txt	snake+lizard+turle+croc+bird_vs_rest		control	1088	0.0145	0.0164	1.3014
PAML.dN.dS.output.TRX_1328_Vole_m.22339.txt	snake+lizard+turle+croc+bird_vs_rest		control	1088	0.0145	0.031	2.5415
PAML.dN.dS.output.TRX_1546_Naked_mole_rat_m.117590.txt	snake+lizard+turle+croc+bird_vs_rest		control	1088	0.0146	0.0247	1.7897
PAML.dN.dS.output.TRX_675_SM1_m.43524.txt	snake+lizard+turle+croc+bird_vs_rest		control	1088	0.01465	0.0243	1.6523
PAML.dN.dS.output.TRX_401_ENSP00000432609.txt	snake+lizard+turle+croc+bird_vs_rest		control	1088	0.0147	0.0276	2.001
PAML.dN.dS.output.TRX_1380_Pika_m.8755.txt	snake+lizard+turle+croc+bird_vs_rest		control	1088	0.0151	0.0149	0.94055
PAML.dN.dS.output.TRX_986_ENSACAP00000014961.txt	snake+lizard+turle+croc+bird_vs_rest		control	1088	0.0151	0.0398	2.9356
PAML.dN.dS.output.TRX_293_Gator_sinesis_m.13430.txt	snake+lizard+turle+croc+bird_vs_rest		control	1088	0.0152	0.03385	2.15545
PAML.dN.dS.output.TRX_134_BrandttBat_m.51442.txt	snake+lizard+turle+croc+bird_vs_rest		control	1088	0.0152	0.0232	1.78265
PAML.dN.dS.output.TRX_5_BrandttBat_m.69806.txt	snake+lizard+turle+croc+bird_vs_rest		control	1088	0.0153	0.018	1.13465
PAML.dN.dS.output.TRX_363_Armadillo_m.85524.txt	snake+lizard+turle+croc+bird_vs_rest		control	1088	0.0153	0.02445	1.48595
PAML.dN.dS.output.TRX_2810_Dolphin_m.32717.txt	snake+lizard+turle+croc+bird_vs_rest		control	1088	0.0153	0.03485	3
PAML.dN.dS.output.TRX_213_SakerFalcon_m.32931.txt	snake+lizard+turle+croc+bird_vs_rest		control	1088	0.0153	0.0199	1.2325
PAML.dN.dS.output.TRX_237_DarwinFinch_m.2230.txt	snake+lizard+turle+croc+bird_vs_rest		control	1088	0.0154	0.02145	1.2662
PAML.dN.dS.output.TRX_2885_ENSACAP00000006427.txt	snake+lizard+turle+croc+bird_vs_rest		control	1088	0.0155	0.0263	1.7036
PAML.dN.dS.output.TRX_147_Vole_m.75049.txt	snake+lizard+turle+croc+bird_vs_rest		control	1088	0.0156	0.0225	1.3717
PAML.dN.dS.output.TRX_62_Tenrec_m.22159.txt	snake+lizard+turle+croc+bird_vs_rest		control	1088	0.0156	0.03525	1.99005
PAML.dN.dS.output.TRX_109_SM11_m.91362.txt	snake+lizard+turle+croc+bird_vs_rest		control	1088	0.0156	0.02105	1.43455
PAML.dN.dS.output.TRX_6_Pigeon_m.23225.txt	snake+lizard+turle+croc+bird_vs_rest		control	1088	0.0158	0.0241	1.5346
PAML.dN.dS.output.TRX_663_Chrysemys_m.21292.txt	snake+lizard+turle+croc+bird_vs_rest		control	1088	0.01595	0.0239	1.78065
PAML.dN.dS.output.TRX_2192_SM14_m.79012.txt	snake+lizard+turle+croc+bird_vs_rest		control	1088	0.0161	0.0086	0.5779
PAML.dN.dS.output.TRX_3511_SakerFalcon_m.7774.txt	snake+lizard+turle+croc+bird_vs_rest		control	1088	0.0166	0.0142	0.89405
PAML.dN.dS.output.TRX_2804_Tenrec_m.921.txt	snake+lizard+turle+croc+bird_vs_rest		control	1088	0.0167	0.02985	1.89695
PAML.dN.dS.output.TRX_1417_SM15_m.79843.txt	snake+lizard+turle+croc+bird_vs_rest		control	1088	0.0167	0.0185	1.0266
PAML.dN.dS.output.TRX_512_Naked_mole_rat_m.10239.txt	snake+lizard+turle+croc+bird_vs_rest		control	1088	0.0168	0.0267	1.5264
PAML.dN.dS.output.TRX_1891_SM11_m.38068.txt	snake+lizard+turle+croc+bird_vs_rest		control	1088	0.0168	0.03305	1.83415
PAML.dN.dS.output.TRX_1666_ENSBTAP00000043205.txt	snake+lizard+turle+croc+bird_vs_rest		control	1088	0.0168	0.0294	1.6857
PAML.dN.dS.output.TRX_740_SM12_m.193799.txt	snake+lizard+turle+croc+bird_vs_rest		control	1088	0.0168	0.0383	2.4232
PAML.dN.dS.output.TRX_129_SM14_m.44302.txt	snake+lizard+turle+croc+bird_vs_rest		control	1088	0.0169	0.0322	3
PAML.dN.dS.output.TRX_564_ENSPPYP00000017560.txt	snake+lizard+turle+croc+bird_vs_rest		control	1088	0.01705	0.0127	0.8584
PAML.dN.dS.output.TRX_389_Pigeon_m.2067.txt	snake+lizard+turle+croc+bird_vs_rest		control	1088	0.0171	0.0271	1.61575
PAML.dN.dS.output.TRX_1663_Trachemys_m.104357.txt	snake+lizard+turle+croc+bird_vs_rest		control	1088	0.01735	0.0074	0.45675
PAML.dN.dS.output.TRX_201_Naked_mole_rat_m.230736.txt	snake+lizard+turle+croc+bird_vs_rest		control	1088	0.0175	0.0198	1.10905
PAML.dN.dS.output.TRX_764_Shrew_m.8897.txt	snake+lizard+turle+croc+bird_vs_rest		control	1088	0.0176	0.0204	1.1619
PAML.dN.dS.output.TRX_944_ENSNLEP00000001736.txt	snake+lizard+turle+croc+bird_vs_rest		control	1088	0.0177	0.0397	2.40265
PAML.dN.dS.output.TRX_1757_SM13_m.41962.txt	snake+lizard+turle+croc+bird_vs_rest		control	1088	0.0178	0.0234	1.35145
PAML.dN.dS.output.TRX_81_SM7_m.96670.txt	snake+lizard+turle+croc+bird_vs_rest		control	1088	0.0178	0.0413	2.4815
PAML.dN.dS.output.TRX_1223_Tenrec_m.20163.txt	snake+lizard+turle+croc+bird_vs_rest		control	1088	0.0181	0.04845	3
PAML.dN.dS.output.TRX_549_ENSMODP00000006444.txt	snake+lizard+turle+croc+bird_vs_rest		control	1088	0.01815	0.0125	0.709
PAML.dN.dS.output.TRX_3939_Chrysemys_m.76614.txt	snake+lizard+turle+croc+bird_vs_rest		control	1088	0.0182	0.02425	1.23035
PAML.dN.dS.output.TRX_3550_ENSNLEP00000015776.txt	snake+lizard+turle+croc+bird_vs_rest		control	1088	0.0185	0.05385	2.3591
PAML.dN.dS.output.TRX_2447_ENSCAFP00000005771.txt	snake+lizard+turle+croc+bird_vs_rest		control	1088	0.0186	0.0303	1.65555
PAML.dN.dS.output.TRX_612_Vole_m.66900.txt	snake+lizard+turle+croc+bird_vs_rest		control	1088	0.0187	0.0526	2.6312
PAML.dN.dS.output.TRX_471_BrandttBat_m.44959.txt	snake+lizard+turle+croc+bird_vs_rest		control	1088	0.0188	0.03015	1.5535
PAML.dN.dS.output.TRX_424_Pika_m.10139.txt	snake+lizard+turle+croc+bird_vs_rest		control	1088	0.0191	0.0308	1.5904
PAML.dN.dS.output.TRX_1239_Naked_mole_rat_m.68040.txt	snake+lizard+turle+croc+bird_vs_rest		control	1088	0.0191	0.0499	2.8596
PAML.dN.dS.output.TRX_538_SM11_m.23562.txt	snake+lizard+turle+croc+bird_vs_rest		control	1088	0.0192	0.0179	0.8872
PAML.dN.dS.output.TRX_1134_Chrysemys_m.72511.txt	snake+lizard+turle+croc+bird_vs_rest		control	1088	0.0192	0.0446	2.956
PAML.dN.dS.output.TRX_2010_SakerFalcon_m.32377.txt	snake+lizard+turle+croc+bird_vs_rest		control	1088	0.0195	0.0198	1.0371
PAML.dN.dS.output.TRX_1387_Trachemys_m.57776.txt	snake+lizard+turle+croc+bird_vs_rest		control	1088	0.0199	0.0199	1.1018
PAML.dN.dS.output.TRX_321_BrandttBat_m.60340.txt	snake+lizard+turle+croc+bird_vs_rest		control	1088	0.0202	0.038	1.9484
PAML.dN.dS.output.TRX_293_Naked_mole_rat_m.179207.txt	snake+lizard+turle+croc+bird_vs_rest		control	1088	0.0205	0.0195	0.96205
PAML.dN.dS.output.TRX_636_SM13_m.51208.txt	snake+lizard+turle+croc+bird_vs_rest		control	1088	0.0206	0.0377	1.71725
PAML.dN.dS.output.TRX_487_Naked_mole_rat_m.44317.txt	snake+lizard+turle+croc+bird_vs_rest		control	1088	0.02065	0.03255	1.41805
PAML.dN.dS.output.TRX_203_Perigrin_Falcon_m.20696.txt	snake+lizard+turle+croc+bird_vs_rest		control	1088	0.0211	0.0246	1.19605
PAML.dN.dS.output.TRX_2425_SM6_m.32715.txt	snake+lizard+turle+croc+bird_vs_rest		control	1088	0.0212	0.0367	1.7215
PAML.dN.dS.output.TRX_18_ENSPSIP00000006423.txt	snake+lizard+turle+croc+bird_vs_rest		control	1088	0.02125	0.02635	1.03815
PAML.dN.dS.output.TRX_170_ENSMODP00000007038.txt	snake+lizard+turle+croc+bird_vs_rest		control	1088	0.0214	0.0345	1.5586
PAML.dN.dS.output.TRX_2181_Vole_m.7201.txt	snake+lizard+turle+croc+bird_vs_rest		control	1088	0.0216	0.0484	1.35115
PAML.dN.dS.output.TRX_186_Trachemys_m.15570.txt	snake+lizard+turle+croc+bird_vs_rest		control	1088	0.0216	0.0163	0.74695
PAML.dN.dS.output.TRX_739_Pika_m.5085.txt	snake+lizard+turle+croc+bird_vs_rest		control	1088	0.02205	0.0337	1.5367
PAML.dN.dS.output.TRX_1007_HS11_m.29797.txt	snake+lizard+turle+croc+bird_vs_rest		control	1088	0.0222	0.05305	2.3595
PAML.dN.dS.output.TRX_723_Pika_m.30000.txt	snake+lizard+turle+croc+bird_vs_rest		control	1088	0.0223	0.0272	1.1478
PAML.dN.dS.output.TRX_2454_SM11_m.101919.txt	snake+lizard+turle+croc+bird_vs_rest		control	1088	0.0224	0.0451	1.83345
PAML.dN.dS.output.TRX_3093_SM9_m.80030.txt	snake+lizard+turle+croc+bird_vs_rest		control	1088	0.0225	0.04165	2.1008
PAML.dN.dS.output.TRX_17_Gator_sinesis_m.16881.txt	snake+lizard+turle+croc+bird_vs_rest		control	1088	0.0225	0.0545	2.03335
PAML.dN.dS.output.TRX_1676_ENSOCUP00000014412.txt	snake+lizard+turle+croc+bird_vs_rest		control	1088	0.0227	0.0336	1.44165
PAML.dN.dS.output.TRX_1247_Trachemys_m.30288.txt	snake+lizard+turle+croc+bird_vs_rest		control	1088	0.0227	0.0345	1.5433
PAML.dN.dS.output.TRX_603_BrandttBat_m.27730.txt	snake+lizard+turle+croc+bird_vs_rest		control	1088	0.02275	0.0313	1.2809
PAML.dN.dS.output.TRX_1080_Trachemys_m.68771.txt	snake+lizard+turle+croc+bird_vs_rest		control	1088	0.0229	0.0316	1.48815
PAML.dN.dS.output.TRX_1095_ENSACAP00000004725.txt	snake+lizard+turle+croc+bird_vs_rest		control	1088	0.0232	0.0084	0.37285
PAML.dN.dS.output.TRX_180_SM7_m.64092.txt	snake+lizard+turle+croc+bird_vs_rest		control	1088	0.02325	0.0391	1.6681
PAML.dN.dS.output.TRX_337_Gator_sinesis_m.1855.txt	snake+lizard+turle+croc+bird_vs_rest		control	1088	0.0233	0.0227	0.8909
PAML.dN.dS.output.TRX_1906_SM10_m.48844.txt	snake+lizard+turle+croc+bird_vs_rest		control	1088	0.0234	0.03425	1.27705
PAML.dN.dS.output.TRX_3750_ENSMUSP00000083322.txt	snake+lizard+turle+croc+bird_vs_rest		control	1088	0.02345	0.0351	1.3989
PAML.dN.dS.output.TRX_2034_ENSMPUP00000013892.txt	snake+lizard+turle+croc+bird_vs_rest		control	1088	0.0236	0.0689	3
PAML.dN.dS.output.TRX_21_BrandttBat_m.9436.txt	snake+lizard+turle+croc+bird_vs_rest		control	1088	0.02365	0.04505	2.02405
PAML.dN.dS.output.TRX_1956_Perigrin_Falcon_m.33704.txt	snake+lizard+turle+croc+bird_vs_rest		control	1088	0.0237	0.0554	2.13235
PAML.dN.dS.output.TRX_657_SM9_m.26631.txt	snake+lizard+turle+croc+bird_vs_rest		control	1088	0.0238	0.0373	1.55795
PAML.dN.dS.output.TRX_374_Vole_m.40011.txt	snake+lizard+turle+croc+bird_vs_rest		control	1088	0.0239	0.054	2.68635
PAML.dN.dS.output.TRX_95_SM6_m.26675.txt	snake+lizard+turle+croc+bird_vs_rest		control	1088	0.02395	0.0516	2.7969
PAML.dN.dS.output.TRX_189_Naked_mole_rat_m.230361.txt	snake+lizard+turle+croc+bird_vs_rest		control	1088	0.024	0.02015	0.86135
PAML.dN.dS.output.TRX_700_ENSPSIP00000015786.txt	snake+lizard+turle+croc+bird_vs_rest		control	1088	0.024	0.0593	3
PAML.dN.dS.output.TRX_690_SM8_m.90012.txt	snake+lizard+turle+croc+bird_vs_rest		control	1088	0.02405	0.02575	1.05495
PAML.dN.dS.output.TRX_1033_SM13_m.67880.txt	snake+lizard+turle+croc+bird_vs_rest		control	1088	0.02405	0.04	1.55215
PAML.dN.dS.output.TRX_729_Armadillo_m.63184.txt	snake+lizard+turle+croc+bird_vs_rest		control	1088	0.0241	0.0242	1.0806
PAML.dN.dS.output.TRX_825_Naked_mole_rat_m.55701.txt	snake+lizard+turle+croc+bird_vs_rest		control	1088	0.02415	0.0603	2.19765
PAML.dN.dS.output.TRX_112_BrandttBat_m.65760.txt	snake+lizard+turle+croc+bird_vs_rest		control	1088	0.0242	0.0685	3
PAML.dN.dS.output.TRX_111_Naked_mole_rat_m.80667.txt	snake+lizard+turle+croc+bird_vs_rest		control	1088	0.0242	0.0503	2.13055
PAML.dN.dS.output.TRX_131_DarwinFinch_m.7406.txt	snake+lizard+turle+croc+bird_vs_rest		control	1088	0.0243	0.0217	0.86655
PAML.dN.dS.output.TRX_754_TCtot_m.62539.txt	snake+lizard+turle+croc+bird_vs_rest		control	1088	0.0243	0.0256	1.03125
PAML.dN.dS.output.TRX_421_Naked_mole_rat_m.13396.txt	snake+lizard+turle+croc+bird_vs_rest		control	1088	0.0244	0.0503	2.1153
PAML.dN.dS.output.TRX_696_Trachemys_m.18156.txt	snake+lizard+turle+croc+bird_vs_rest		control	1088	0.0246	0.06355	2.12365
PAML.dN.dS.output.TRX_219_ENSMPUP00000000821.txt	snake+lizard+turle+croc+bird_vs_rest		control	1088	0.0247	0.025	1.06195
PAML.dN.dS.output.TRX_22_Shrew_m.47548.txt	snake+lizard+turle+croc+bird_vs_rest		control	1088	0.0248	0.0424	1.72525
PAML.dN.dS.output.TRX_7_Pigeon_m.20468.txt	snake+lizard+turle+croc+bird_vs_rest		control	1088	0.0248	0.0249	1.04665
PAML.dN.dS.output.TRX_107_Armadillo_m.70989.txt	snake+lizard+turle+croc+bird_vs_rest		control	1088	0.0249	0.0544	2.4819
PAML.dN.dS.output.TRX_1077_Armadillo_m.75465.txt	snake+lizard+turle+croc+bird_vs_rest		control	1088	0.025	0.0541	2.3042
PAML.dN.dS.output.TRX_3476_Naked_mole_rat_m.32583.txt	snake+lizard+turle+croc+bird_vs_rest		control	1088	0.0251	0.0522	1.8935
PAML.dN.dS.output.TRX_74_Shrew_m.58286.txt	snake+lizard+turle+croc+bird_vs_rest		control	1088	0.02525	0.0564	2.47035
PAML.dN.dS.output.TRX_197_Naked_mole_rat_m.129317.txt	snake+lizard+turle+croc+bird_vs_rest		control	1088	0.0253	0.049	1.84585
PAML.dN.dS.output.TRX_2083_ENSMPUP00000001407.txt	snake+lizard+turle+croc+bird_vs_rest		control	1088	0.02545	0.04365	1.6957
PAML.dN.dS.output.TRX_1620_Trachemys_m.104222.txt	snake+lizard+turle+croc+bird_vs_rest		control	1088	0.02555	0.02945	1.43765
PAML.dN.dS.output.TRX_2152_Bugee_m.4055.txt	snake+lizard+turle+croc+bird_vs_rest		control	1088	0.02565	0.06	3
PAML.dN.dS.output.TRX_1765_HS11_m.20920.txt	snake+lizard+turle+croc+bird_vs_rest		control	1088	0.026	0.0373	1.3534
PAML.dN.dS.output.TRX_717_ENSNLEP00000002752.txt	snake+lizard+turle+croc+bird_vs_rest		control	1088	0.02615	0.0403	1.4479
PAML.dN.dS.output.TRX_1_SM12_m.39783.txt	snake+lizard+turle+croc+bird_vs_rest		control	1088	0.0262	0.0558	2.14635
PAML.dN.dS.output.TRX_2359_Tenrec_m.21208.txt	snake+lizard+turle+croc+bird_vs_rest		control	1088	0.0263	0.03545	1.27065
PAML.dN.dS.output.TRX_2119_Naked_mole_rat_m.6394.txt	snake+lizard+turle+croc+bird_vs_rest		control	1088	0.0263	0.04975	2.1101
PAML.dN.dS.output.TRX_1037_Shrew_m.28091.txt	snake+lizard+turle+croc+bird_vs_rest		control	1088	0.0264	0.0603	2.41295
PAML.dN.dS.output.TRX_20_Armadillo_m.98836.txt	snake+lizard+turle+croc+bird_vs_rest		control	1088	0.0265	0.0513	1.8983
PAML.dN.dS.output.TRX_451_ENSCAFP00000022774.txt	snake+lizard+turle+croc+bird_vs_rest		control	1088	0.0266	0.0432	1.56355
PAML.dN.dS.output.TRX_14_HS11_m.2751.txt	snake+lizard+turle+croc+bird_vs_rest		control	1088	0.0268	0.0434	1.61885
PAML.dN.dS.output.TRX_544_HS11_m.23073.txt	snake+lizard+turle+croc+bird_vs_rest		control	1088	0.02685	0.03265	0.9913
PAML.dN.dS.output.TRX_305_SM2_m.20250.txt	snake+lizard+turle+croc+bird_vs_rest		control	1088	0.0271	0.0309	1.25565
PAML.dN.dS.output.TRX_1201_Naked_mole_rat_m.191697.txt	snake+lizard+turle+croc+bird_vs_rest		control	1088	0.02715	0.04665	1.9271
PAML.dN.dS.output.TRX_1849_HS11_m.94176.txt	snake+lizard+turle+croc+bird_vs_rest		control	1088	0.0272	0.022	0.84035
PAML.dN.dS.output.TRX_1806_Armadillo_m.104699.txt	snake+lizard+turle+croc+bird_vs_rest		control	1088	0.0272	0.0371	1.43785
PAML.dN.dS.output.TRX_2857_Dolphin_m.15076.txt	snake+lizard+turle+croc+bird_vs_rest		control	1088	0.0273	0.038	1.35715
PAML.dN.dS.output.TRX_791_SM11_m.55987.txt	snake+lizard+turle+croc+bird_vs_rest		control	1088	0.0273	0.0361	1.2345
PAML.dN.dS.output.TRX_27_ENSSHAP00000009751.txt	snake+lizard+turle+croc+bird_vs_rest		control	1088	0.0274	0.03085	1.0813
PAML.dN.dS.output.TRX_1350_Naked_mole_rat_m.220455.txt	snake+lizard+turle+croc+bird_vs_rest		control	1088	0.0274	0.0455	1.6833
PAML.dN.dS.output.TRX_3014_Bugee_m.33196.txt	snake+lizard+turle+croc+bird_vs_rest		control	1088	0.0276	0.0425	1.6055
PAML.dN.dS.output.TRX_725_Gator_sinesis_m.27306.txt	snake+lizard+turle+croc+bird_vs_rest		control	1088	0.0277	0.0268	0.99815
PAML.dN.dS.output.TRX_288_ENSOCUP00000015759.txt	snake+lizard+turle+croc+bird_vs_rest		control	1088	0.0279	0.0708	2.6348
PAML.dN.dS.output.TRX_888_Pika_m.28204.txt	snake+lizard+turle+croc+bird_vs_rest		control	1088	0.0282	0.041	1.5246
PAML.dN.dS.output.TRX_159_Gator_sinesis_m.20176.txt	snake+lizard+turle+croc+bird_vs_rest		control	1088	0.02825	0.03535	1.29465
PAML.dN.dS.output.TRX_976_ENSOANP00000019519.txt	snake+lizard+turle+croc+bird_vs_rest		control	1088	0.0284	0.0325	1.17405
PAML.dN.dS.output.TRX_925_BrandttBat_m.9981.txt	snake+lizard+turle+croc+bird_vs_rest		control	1088	0.02845	0.0308	1.1216
PAML.dN.dS.output.TRX_77_ENSBTAP00000015560.txt	snake+lizard+turle+croc+bird_vs_rest		control	1088	0.02845	0.06245	2.1998
PAML.dN.dS.output.TRX_1165_ENSSHAP00000016942.txt	snake+lizard+turle+croc+bird_vs_rest		control	1088	0.0285	0.04035	1.4145
PAML.dN.dS.output.TRX_1133_HS11_m.28755.txt	snake+lizard+turle+croc+bird_vs_rest		control	1088	0.0285	0.0454	1.5055
PAML.dN.dS.output.TRX_2148_Armadillo_m.31761.txt	snake+lizard+turle+croc+bird_vs_rest		control	1088	0.0287	0.0767	2.3342
PAML.dN.dS.output.TRX_84_Tenrec_m.37065.txt	snake+lizard+turle+croc+bird_vs_rest		control	1088	0.0287	0.051	1.65625
PAML.dN.dS.output.TRX_765_BrandttBat_m.77469.txt	snake+lizard+turle+croc+bird_vs_rest		control	1088	0.02875	0.04585	1.36465
PAML.dN.dS.output.TRX_3546_Armadillo_m.43998.txt	snake+lizard+turle+croc+bird_vs_rest		control	1088	0.0289	0.0334	1.1058
PAML.dN.dS.output.TRX_2004_Naked_mole_rat_m.122959.txt	snake+lizard+turle+croc+bird_vs_rest		control	1088	0.0289	0.03865	1.47575
PAML.dN.dS.output.TRX_1596_Naked_mole_rat_m.11089.txt	snake+lizard+turle+croc+bird_vs_rest		control	1088	0.0289	0.0332	1.11745
PAML.dN.dS.output.TRX_278_Vole_m.11824.txt	snake+lizard+turle+croc+bird_vs_rest		control	1088	0.0292	0.01585	0.52575
PAML.dN.dS.output.TRX_2292_ENSMODP00000004381.txt	snake+lizard+turle+croc+bird_vs_rest		control	1088	0.0292	0.0295	1.0145
PAML.dN.dS.output.TRX_1029_ENSSHAP00000012648.txt	snake+lizard+turle+croc+bird_vs_rest		control	1088	0.0294	0.0571	1.9043
PAML.dN.dS.output.TRX_207_ENSPPYP00000023136.txt	snake+lizard+turle+croc+bird_vs_rest		control	1088	0.02945	0.06035	1.8544
PAML.dN.dS.output.TRX_1931_ENSGALP00000019744.txt	snake+lizard+turle+croc+bird_vs_rest		control	1088	0.02945	0.0368	1.3434
PAML.dN.dS.output.TRX_1246_Pigeon_m.31809.txt	snake+lizard+turle+croc+bird_vs_rest		control	1088	0.02955	0.0372	1.2324
PAML.dN.dS.output.TRX_2828_Armadillo_m.58304.txt	snake+lizard+turle+croc+bird_vs_rest		control	1088	0.0297	0.07205	2.49485
PAML.dN.dS.output.TRX_1010_Pigeon_m.32999.txt	snake+lizard+turle+croc+bird_vs_rest		control	1088	0.0297	0.06765	2.52555
PAML.dN.dS.output.TRX_234_ENSNLEP00000017657.txt	snake+lizard+turle+croc+bird_vs_rest		control	1088	0.0298	0.0522	1.6502
PAML.dN.dS.output.TRX_1610_ENSPPYP00000001850.txt	snake+lizard+turle+croc+bird_vs_rest		control	1088	0.0301	0.0479	1.49935
PAML.dN.dS.output.TRX_1963_ENSFALP00000004865.txt	snake+lizard+turle+croc+bird_vs_rest		control	1088	0.03025	0.06565	1.9968
PAML.dN.dS.output.TRX_4_Bugee_m.6457.txt	snake+lizard+turle+croc+bird_vs_rest		control	1088	0.03055	0.04995	1.39255
PAML.dN.dS.output.TRX_541_ENSPSIP00000011582.txt	snake+lizard+turle+croc+bird_vs_rest		control	1088	0.0308	0.0475	1.5942
PAML.dN.dS.output.TRX_2779_Perigrin_Falcon_m.14116.txt	snake+lizard+turle+croc+bird_vs_rest		control	1088	0.0308	0.0588	1.90305
PAML.dN.dS.output.TRX_702_SM9_m.87086.txt	snake+lizard+turle+croc+bird_vs_rest		control	1088	0.0311	0.0518	1.8647
PAML.dN.dS.output.TRX_2526_Pigeon_m.33933.txt	snake+lizard+turle+croc+bird_vs_rest		control	1088	0.0315	0.06575	2.25835
PAML.dN.dS.output.TRX_881_Pigeon_m.2107.txt	snake+lizard+turle+croc+bird_vs_rest		control	1088	0.0317	0.0413	1.4249
PAML.dN.dS.output.TRX_1486_TCtot_m.38481.txt	snake+lizard+turle+croc+bird_vs_rest		control	1088	0.03175	0.0663	2.14285
PAML.dN.dS.output.TRX_3618_SM13_m.128045.txt	snake+lizard+turle+croc+bird_vs_rest		control	1088	0.03185	0.0347	1.09805
PAML.dN.dS.output.TRX_476_SM14_m.19771.txt	snake+lizard+turle+croc+bird_vs_rest		control	1088	0.0321	0.06465	1.8852
PAML.dN.dS.output.TRX_329_Tenrec_m.38802.txt	snake+lizard+turle+croc+bird_vs_rest		control	1088	0.0321	0.0354	1.14405
PAML.dN.dS.output.TRX_1939_Tenrec_m.35684.txt	snake+lizard+turle+croc+bird_vs_rest		control	1088	0.0324	0.0946	3
PAML.dN.dS.output.TRX_1054_ENSRNOP00000001187.txt	snake+lizard+turle+croc+bird_vs_rest		control	1088	0.03255	0.0526	1.5686
PAML.dN.dS.output.TRX_356_SM10_m.71457.txt	snake+lizard+turle+croc+bird_vs_rest		control	1088	0.0327	0.0863	3
PAML.dN.dS.output.TRX_4551_Naked_mole_rat_m.188795.txt	snake+lizard+turle+croc+bird_vs_rest		control	1088	0.0328	0.035	1.0368
PAML.dN.dS.output.TRX_2064_Naked_mole_rat_m.182745.txt	snake+lizard+turle+croc+bird_vs_rest		control	1088	0.0328	0.0626	3
PAML.dN.dS.output.TRX_3672_ENSCAFP00000000611.txt	snake+lizard+turle+croc+bird_vs_rest		control	1088	0.03305	0.0695	2.4008
PAML.dN.dS.output.TRX_1739_ENSCAFP00000022327.txt	snake+lizard+turle+croc+bird_vs_rest		control	1088	0.03325	0.0475	1.449
PAML.dN.dS.output.TRX_565_BrandttBat_m.42172.txt	snake+lizard+turle+croc+bird_vs_rest		control	1088	0.0333	0.0375	1.1384
PAML.dN.dS.output.TRX_635_SakerFalcon_m.33774.txt	snake+lizard+turle+croc+bird_vs_rest		control	1088	0.0333	0.0592	1.87665
PAML.dN.dS.output.TRX_694_SM3_m.33048.txt	snake+lizard+turle+croc+bird_vs_rest		control	1088	0.0334	0.07765	2.48865
PAML.dN.dS.output.TRX_1365_Shrew_m.55529.txt	snake+lizard+turle+croc+bird_vs_rest		control	1088	0.03365	0.06495	1.8353
PAML.dN.dS.output.TRX_317_Naked_mole_rat_m.152846.txt	snake+lizard+turle+croc+bird_vs_rest		control	1088	0.0337	0.0843	3
PAML.dN.dS.output.TRX_168_Pika_m.3080.txt	snake+lizard+turle+croc+bird_vs_rest		control	1088	0.03385	0.0788	2.2403
PAML.dN.dS.output.TRX_478_Perigrin_Falcon_m.26648.txt	snake+lizard+turle+croc+bird_vs_rest		control	1088	0.0339	0.05	1.42905
PAML.dN.dS.output.TRX_4197_Pika_m.1837.txt	snake+lizard+turle+croc+bird_vs_rest		control	1088	0.0339	0.0455	1.3208
PAML.dN.dS.output.TRX_2250_Gator_sinesis_m.13211.txt	snake+lizard+turle+croc+bird_vs_rest		control	1088	0.0339	0.0378	1.1457
PAML.dN.dS.output.TRX_1125_Gator_sinesis_m.1588.txt	snake+lizard+turle+croc+bird_vs_rest		control	1088	0.0341	0.0582	1.89915
PAML.dN.dS.output.TRX_2550_ENSFALP00000001338.txt	snake+lizard+turle+croc+bird_vs_rest		control	1088	0.0342	0.0827	2.37155
PAML.dN.dS.output.TRX_238_DarwinFinch_m.13231.txt	snake+lizard+turle+croc+bird_vs_rest		control	1088	0.0342	0.05085	1.6316
PAML.dN.dS.output.TRX_2742_Vole_m.39630.txt	snake+lizard+turle+croc+bird_vs_rest		control	1088	0.0343	0.0143	0.5058
PAML.dN.dS.output.TRX_655_TCtot_m.151673.txt	snake+lizard+turle+croc+bird_vs_rest		control	1088	0.03445	0.08965	3
PAML.dN.dS.output.TRX_3150_HS08_m.57799.txt	snake+lizard+turle+croc+bird_vs_rest		control	1088	0.0347	0.03365	0.967
PAML.dN.dS.output.TRX_2354_Naked_mole_rat_m.138453.txt	snake+lizard+turle+croc+bird_vs_rest		control	1088	0.0347	0.0619	1.90425
PAML.dN.dS.output.TRX_4602_SM6_m.5949.txt	snake+lizard+turle+croc+bird_vs_rest		control	1088	0.0348	0.0812	3
PAML.dN.dS.output.TRX_3379_Armadillo_m.40842.txt	snake+lizard+turle+croc+bird_vs_rest		control	1088	0.0348	0.0818	2.64645
PAML.dN.dS.output.TRX_98_ENSOANP00000022110.txt	snake+lizard+turle+croc+bird_vs_rest		control	1088	0.0349	0.0387	1.0676
PAML.dN.dS.output.TRX_3240_SM10_m.97955.txt	snake+lizard+turle+croc+bird_vs_rest		control	1088	0.03495	0.0513	1.41815
PAML.dN.dS.output.TRX_567_Armadillo_m.99219.txt	snake+lizard+turle+croc+bird_vs_rest		control	1088	0.035	0.0285	0.76125
PAML.dN.dS.output.TRX_45_TCtot_m.111652.txt	snake+lizard+turle+croc+bird_vs_rest		control	1088	0.03515	0.0477	1.3845
PAML.dN.dS.output.TRX_1671_Gator_sinesis_m.25469.txt	snake+lizard+turle+croc+bird_vs_rest		control	1088	0.0353	0.046	1.1557
PAML.dN.dS.output.TRX_771_ENSOCUP00000000485.txt	snake+lizard+turle+croc+bird_vs_rest		control	1088	0.0353	0.0512	1.49155
PAML.dN.dS.output.TRX_2636_ENSCAFP00000037413.txt	snake+lizard+turle+croc+bird_vs_rest		control	1088	0.0354	0.0374	0.99195
PAML.dN.dS.output.TRX_1540_Perigrin_Falcon_m.11159.txt	snake+lizard+turle+croc+bird_vs_rest		control	1088	0.0355	0.08835	3
PAML.dN.dS.output.TRX_1290_BrandttBat_m.26771.txt	snake+lizard+turle+croc+bird_vs_rest		control	1088	0.0355	0.0473	1.23585
PAML.dN.dS.output.TRX_1593_SM8_m.79012.txt	snake+lizard+turle+croc+bird_vs_rest		control	1088	0.03555	0.0664	1.95015
PAML.dN.dS.output.TRX_817_Armadillo_m.6099.txt	snake+lizard+turle+croc+bird_vs_rest		control	1088	0.0359	0.0477	1.27185
PAML.dN.dS.output.TRX_360_Chrysemys_m.77612.txt	snake+lizard+turle+croc+bird_vs_rest		control	1088	0.03615	0.0646	1.83085
PAML.dN.dS.output.TRX_1447_ENSMPUP00000002098.txt	snake+lizard+turle+croc+bird_vs_rest		control	1088	0.0363	0.0479	1.2574
PAML.dN.dS.output.TRX_601_SM15_m.23784.txt	snake+lizard+turle+croc+bird_vs_rest		control	1088	0.0363	0.0464	1.24335
PAML.dN.dS.output.TRX_3001_Perigrin_Falcon_m.22465.txt	snake+lizard+turle+croc+bird_vs_rest		control	1088	0.03635	0.04215	1.1826
PAML.dN.dS.output.TRX_52_HS11_m.134279.txt	snake+lizard+turle+croc+bird_vs_rest		control	1088	0.0366	0.0562	1.5404
PAML.dN.dS.output.TRX_3334_Gator_sinesis_m.20887.txt	snake+lizard+turle+croc+bird_vs_rest		control	1088	0.0366	0.0532	1.43345
PAML.dN.dS.output.TRX_583_SM11_m.63020.txt	snake+lizard+turle+croc+bird_vs_rest		control	1088	0.0368	0.0544	1.44
PAML.dN.dS.output.TRX_16_Pigeon_m.42701.txt	snake+lizard+turle+croc+bird_vs_rest		control	1088	0.0369	0.0601	1.47635
PAML.dN.dS.output.TRX_68_TCtot_m.42066.txt	snake+lizard+turle+croc+bird_vs_rest		control	1088	0.0369	0.0287	0.77475
PAML.dN.dS.output.TRX_2786_SM15_m.56670.txt	snake+lizard+turle+croc+bird_vs_rest		control	1088	0.0371	0.0772	2.06675
PAML.dN.dS.output.TRX_553_SM11_m.20914.txt	snake+lizard+turle+croc+bird_vs_rest		control	1088	0.0373	0.0785	2.09355
PAML.dN.dS.output.TRX_49_Trachemys_m.30509.txt	snake+lizard+turle+croc+bird_vs_rest		control	1088	0.0374	0.04645	1.25355
PAML.dN.dS.output.TRX_352_SM3_m.26924.txt	snake+lizard+turle+croc+bird_vs_rest		control	1088	0.0377	0.0912	2.30665
PAML.dN.dS.output.TRX_1461_SM10_m.71744.txt	snake+lizard+turle+croc+bird_vs_rest		control	1088	0.0377	0.0579	1.516
PAML.dN.dS.output.TRX_163_Shrew_m.11945.txt	snake+lizard+turle+croc+bird_vs_rest		control	1088	0.0378	0.0764	2.0488
PAML.dN.dS.output.TRX_1641_ENSPSIP00000007592.txt	snake+lizard+turle+croc+bird_vs_rest		control	1088	0.038	0.0899	2.46085
PAML.dN.dS.output.TRX_1241_DarwinFinch_m.15053.txt	snake+lizard+turle+croc+bird_vs_rest		control	1088	0.038	0.10515	3
PAML.dN.dS.output.TRX_1764_SM9_m.20761.txt	snake+lizard+turle+croc+bird_vs_rest		control	1088	0.03815	0.0623	1.63675
PAML.dN.dS.output.TRX_2778_Shrew_m.27646.txt	snake+lizard+turle+croc+bird_vs_rest		control	1088	0.0382	0.05295	1.49235
PAML.dN.dS.output.TRX_64_TCtot_m.110129.txt	snake+lizard+turle+croc+bird_vs_rest		control	1088	0.0387	0.0448	1.10295
PAML.dN.dS.output.TRX_2637_SM9_m.85031.txt	snake+lizard+turle+croc+bird_vs_rest		control	1088	0.03885	0.0687	1.8011
PAML.dN.dS.output.TRX_2213_BrandttBat_m.85200.txt	snake+lizard+turle+croc+bird_vs_rest		control	1088	0.0389	0.0713	1.7489
PAML.dN.dS.output.TRX_3569_SM10_m.27309.txt	snake+lizard+turle+croc+bird_vs_rest		control	1088	0.0391	0.03825	0.9166
PAML.dN.dS.output.TRX_987_SM3_m.5365.txt	snake+lizard+turle+croc+bird_vs_rest		control	1088	0.0392	0.0609	1.55425
PAML.dN.dS.output.TRX_82_SM8_m.4724.txt	snake+lizard+turle+croc+bird_vs_rest		control	1088	0.0392	0.0768	2.0369
PAML.dN.dS.output.TRX_756_SM4_m.22271.txt	snake+lizard+turle+croc+bird_vs_rest		control	1088	0.0392	0.038	0.94975
PAML.dN.dS.output.TRX_3747_ENSMODP00000012377.txt	snake+lizard+turle+croc+bird_vs_rest		control	1088	0.0393	0.0525	1.32815
PAML.dN.dS.output.TRX_918_Gator_sinesis_m.22927.txt	snake+lizard+turle+croc+bird_vs_rest		control	1088	0.0399	0.0659	1.5813
PAML.dN.dS.output.TRX_643_SakerFalcon_m.11579.txt	snake+lizard+turle+croc+bird_vs_rest		control	1088	0.0399	0.06355	1.58055
PAML.dN.dS.output.TRX_239_Chrysemys_m.62976.txt	snake+lizard+turle+croc+bird_vs_rest		control	1088	0.04	0.0832	2.1982
PAML.dN.dS.output.TRX_1631_Trachemys_m.109286.txt	snake+lizard+turle+croc+bird_vs_rest		control	1088	0.0401	0.0529	1.31205
PAML.dN.dS.output.TRX_58_SM12_m.31096.txt	snake+lizard+turle+croc+bird_vs_rest		control	1088	0.0403	0.08005	2.10495
PAML.dN.dS.output.TRX_1219_SakerFalcon_m.11196.txt	snake+lizard+turle+croc+bird_vs_rest		control	1088	0.04045	0.0386	1.0042
PAML.dN.dS.output.TRX_1599_Dolphin_m.6700.txt	snake+lizard+turle+croc+bird_vs_rest		control	1088	0.0409	0.0644	1.5859
PAML.dN.dS.output.TRX_190_Bugee_m.6533.txt	snake+lizard+turle+croc+bird_vs_rest		control	1088	0.04095	0.0562	1.2864
PAML.dN.dS.output.TRX_4211_Vole_m.49759.txt	snake+lizard+turle+croc+bird_vs_rest		control	1088	0.041	0.05055	1.1513
PAML.dN.dS.output.TRX_2701_Tenrec_m.27835.txt	snake+lizard+turle+croc+bird_vs_rest		control	1088	0.0411	0.07585	1.85365
PAML.dN.dS.output.TRX_1697_BrandttBat_m.53102.txt	snake+lizard+turle+croc+bird_vs_rest		control	1088	0.0411	0.06135	1.42945
PAML.dN.dS.output.TRX_529_Bugee_m.32452.txt	snake+lizard+turle+croc+bird_vs_rest		control	1088	0.0412	0.0966	2.41135
PAML.dN.dS.output.TRX_1703_ENSMODP00000011008.txt	snake+lizard+turle+croc+bird_vs_rest		control	1088	0.0413	0.0474	1.066
PAML.dN.dS.output.TRX_386_SM9_m.20693.txt	snake+lizard+turle+croc+bird_vs_rest		control	1088	0.0414	0.11015	2.29795
PAML.dN.dS.output.TRX_3606_Bugee_m.4073.txt	snake+lizard+turle+croc+bird_vs_rest		control	1088	0.0414	0.07375	1.88865
PAML.dN.dS.output.TRX_2036_Armadillo_m.64269.txt	snake+lizard+turle+croc+bird_vs_rest		control	1088	0.04145	0.0852	1.7457
PAML.dN.dS.output.TRX_524_ENSMODP00000003357.txt	snake+lizard+turle+croc+bird_vs_rest		control	1088	0.0415	0.049	1.1779
PAML.dN.dS.output.TRX_1360_Chrysemys_m.59732.txt	snake+lizard+turle+croc+bird_vs_rest		control	1088	0.0415	0.1214	3
PAML.dN.dS.output.TRX_2876_HS11_m.120549.txt	snake+lizard+turle+croc+bird_vs_rest		control	1088	0.0416	0.0728	1.71465
PAML.dN.dS.output.TRX_1980_Chrysemys_m.30080.txt	snake+lizard+turle+croc+bird_vs_rest		control	1088	0.0416	0.1203	3
PAML.dN.dS.output.TRX_849_ENSOCUP00000007780.txt	snake+lizard+turle+croc+bird_vs_rest		control	1088	0.0418	0.0641	1.33925
PAML.dN.dS.output.TRX_1667_Tenrec_m.7462.txt	snake+lizard+turle+croc+bird_vs_rest		control	1088	0.0419	0.11925	3
PAML.dN.dS.output.TRX_515_ENSOCUP00000007010.txt	snake+lizard+turle+croc+bird_vs_rest		control	1088	0.0421	0.06175	1.4546
PAML.dN.dS.output.TRX_547_ENSACAP00000013935.txt	snake+lizard+turle+croc+bird_vs_rest		control	1088	0.0422	0.05015	1.1594
PAML.dN.dS.output.TRX_381_SM9_m.2307.txt	snake+lizard+turle+croc+bird_vs_rest		control	1088	0.0422	0.0506	1.3064
PAML.dN.dS.output.TRX_972_ENSCAFP00000002575.txt	snake+lizard+turle+croc+bird_vs_rest		control	1088	0.0426	0.0914	2.3372
PAML.dN.dS.output.TRX_800_SM8_m.17915.txt	snake+lizard+turle+croc+bird_vs_rest		control	1088	0.0427	0.05565	1.2408
PAML.dN.dS.output.TRX_1344_SM7_m.124570.txt	snake+lizard+turle+croc+bird_vs_rest		control	1088	0.0429	0.0445	1.0402
PAML.dN.dS.output.TRX_582_Gator_sinesis_m.16103.txt	snake+lizard+turle+croc+bird_vs_rest		control	1088	0.0429	0.0906	1.96865
PAML.dN.dS.output.TRX_917_SM15_m.38662.txt	snake+lizard+turle+croc+bird_vs_rest		control	1088	0.04295	0.10775	2.611
PAML.dN.dS.output.TRX_116_Pika_m.30608.txt	snake+lizard+turle+croc+bird_vs_rest		control	1088	0.043	0.08505	2.14645
PAML.dN.dS.output.TRX_176_ENSCPOP00000005390.txt	snake+lizard+turle+croc+bird_vs_rest		control	1088	0.04305	0.0831	1.79955
PAML.dN.dS.output.TRX_1320_ENSMODP00000014712.txt	snake+lizard+turle+croc+bird_vs_rest		control	1088	0.04305	0.0281	0.66845
PAML.dN.dS.output.TRX_3_Naked_mole_rat_m.185853.txt	snake+lizard+turle+croc+bird_vs_rest		control	1088	0.0433	0.08995	2.01235
PAML.dN.dS.output.TRX_4858_TCtot_m.48928.txt	snake+lizard+turle+croc+bird_vs_rest		control	1088	0.0435	0.04055	0.9202
PAML.dN.dS.output.TRX_3893_SM15_m.120496.txt	snake+lizard+turle+croc+bird_vs_rest		control	1088	0.0435	0.0427	0.91845
PAML.dN.dS.output.TRX_1674_Naked_mole_rat_m.229307.txt	snake+lizard+turle+croc+bird_vs_rest		control	1088	0.04355	0.08305	1.83415
PAML.dN.dS.output.TRX_157_BrandttBat_m.44835.txt	snake+lizard+turle+croc+bird_vs_rest		control	1088	0.04355	0.0434	0.93195
PAML.dN.dS.output.TRX_1431_Naked_mole_rat_m.61778.txt	snake+lizard+turle+croc+bird_vs_rest		control	1088	0.04365	0.0858	1.83155
PAML.dN.dS.output.TRX_2049_SM10_m.22077.txt	snake+lizard+turle+croc+bird_vs_rest		control	1088	0.0437	0.12025	3
PAML.dN.dS.output.TRX_1877_ENSMPUP00000003224.txt	snake+lizard+turle+croc+bird_vs_rest		control	1088	0.0437	0.1248	3
PAML.dN.dS.output.TRX_99_ENSRNOP00000038110.txt	snake+lizard+turle+croc+bird_vs_rest		control	1088	0.044	0.0749	1.64335
PAML.dN.dS.output.TRX_1411_Vole_m.1848.txt	snake+lizard+turle+croc+bird_vs_rest		control	1088	0.04405	0.10195	3
PAML.dN.dS.output.TRX_896_SakerFalcon_m.5975.txt	snake+lizard+turle+croc+bird_vs_rest		control	1088	0.04405	0.0613	1.3813
PAML.dN.dS.output.TRX_543_Shrew_m.50060.txt	snake+lizard+turle+croc+bird_vs_rest		control	1088	0.0442	0.061	1.3461
PAML.dN.dS.output.TRX_2821_Vole_m.9078.txt	snake+lizard+turle+croc+bird_vs_rest		control	1088	0.0442	0.0271	0.6248
PAML.dN.dS.output.TRX_208_BrandttBat_m.2992.txt	snake+lizard+turle+croc+bird_vs_rest		control	1088	0.04425	0.0564	1.2181
PAML.dN.dS.output.TRX_75_SM14_m.58236.txt	snake+lizard+turle+croc+bird_vs_rest		control	1088	0.0443	0.0525	1.2182
PAML.dN.dS.output.TRX_2941_Chrysemys_m.71230.txt	snake+lizard+turle+croc+bird_vs_rest		control	1088	0.04455	0.1102	2.7748
PAML.dN.dS.output.TRX_2219_HS11_m.23061.txt	snake+lizard+turle+croc+bird_vs_rest		control	1088	0.0446	0.0646	1.4685
PAML.dN.dS.output.TRX_286_ENSACAP00000002399.txt	snake+lizard+turle+croc+bird_vs_rest		control	1088	0.0448	0.0591	1.324
PAML.dN.dS.output.TRX_1458_SM8_m.103305.txt	snake+lizard+turle+croc+bird_vs_rest		control	1088	0.045	0.0696	1.5345
PAML.dN.dS.output.TRX_1457_Armadillo_m.17322.txt	snake+lizard+turle+croc+bird_vs_rest		control	1088	0.0454	0.1129	2.44425
PAML.dN.dS.output.TRX_1126_Armadillo_m.50937.txt	snake+lizard+turle+croc+bird_vs_rest		control	1088	0.0454	0.1098	2.83565
PAML.dN.dS.output.TRX_124_HS11_m.4438.txt	snake+lizard+turle+croc+bird_vs_rest		control	1088	0.0455	0.0716	1.6254
PAML.dN.dS.output.TRX_3894_ENSMODP00000014562.txt	snake+lizard+turle+croc+bird_vs_rest		control	1088	0.0456	0.07055	1.4554
PAML.dN.dS.output.TRX_1314_SM14_m.154277.txt	snake+lizard+turle+croc+bird_vs_rest		control	1088	0.0456	0.03455	0.73645
PAML.dN.dS.output.TRX_333_Naked_mole_rat_m.153373.txt	snake+lizard+turle+croc+bird_vs_rest		control	1088	0.0458	0.0847	1.9391
PAML.dN.dS.output.TRX_175_Armadillo_m.8139.txt	snake+lizard+turle+croc+bird_vs_rest		control	1088	0.0459	0.0449	0.77455
PAML.dN.dS.output.TRX_4863_ENSMODP00000014144.txt	snake+lizard+turle+croc+bird_vs_rest		control	1088	0.046	0.08055	1.6426
PAML.dN.dS.output.TRX_413_SM11_m.30886.txt	snake+lizard+turle+croc+bird_vs_rest		control	1088	0.0461	0.0195	0.4163
PAML.dN.dS.output.TRX_3615_Trachemys_m.28775.txt	snake+lizard+turle+croc+bird_vs_rest		control	1088	0.04615	0.08165	2.0938
PAML.dN.dS.output.TRX_2507_ENSOCUP00000011040.txt	snake+lizard+turle+croc+bird_vs_rest		control	1088	0.0464	0.07715	1.6128
PAML.dN.dS.output.TRX_2039_Naked_mole_rat_m.66561.txt	snake+lizard+turle+croc+bird_vs_rest		control	1088	0.0465	0.033	0.7145
PAML.dN.dS.output.TRX_2455_ENSNLEP00000009031.txt	snake+lizard+turle+croc+bird_vs_rest		control	1088	0.0466	0.0611	1.3053
PAML.dN.dS.output.TRX_2314_ENSMODP00000003644.txt	snake+lizard+turle+croc+bird_vs_rest		control	1088	0.04675	0.04875	1.0509
PAML.dN.dS.output.TRX_2_SM15_m.119007.txt	snake+lizard+turle+croc+bird_vs_rest		control	1088	0.0468	0.0731	1.51325
PAML.dN.dS.output.TRX_2511_ENSGALP00000041693.txt	snake+lizard+turle+croc+bird_vs_rest		control	1088	0.0469	0.0607	1.22435
PAML.dN.dS.output.TRX_1427_ENSPSIP00000008030.txt	snake+lizard+turle+croc+bird_vs_rest		control	1088	0.047	0.0725	1.53315
PAML.dN.dS.output.TRX_319_SM2_m.19832.txt	snake+lizard+turle+croc+bird_vs_rest		control	1088	0.04715	0.1053	2.50465
PAML.dN.dS.output.TRX_2827_ENSMODP00000002501.txt	snake+lizard+turle+croc+bird_vs_rest		control	1088	0.0472	0.10035	2.2472
PAML.dN.dS.output.TRX_2059_SM14_m.3891.txt	snake+lizard+turle+croc+bird_vs_rest		control	1088	0.0472	0.0928	1.94255
PAML.dN.dS.output.TRX_227_ENSFALP00000001012.txt	snake+lizard+turle+croc+bird_vs_rest		control	1088	0.0473	0.0756	1.5768
PAML.dN.dS.output.TRX_490_ENSACAP00000001554.txt	snake+lizard+turle+croc+bird_vs_rest		control	1088	0.0474	0.06205	1.23005
PAML.dN.dS.output.TRX_350_ENSCAFP00000041494.txt	snake+lizard+turle+croc+bird_vs_rest		control	1088	0.0475	0.0892	1.6868
PAML.dN.dS.output.TRX_194_ENSMPUP00000011620.txt	snake+lizard+turle+croc+bird_vs_rest		control	1088	0.04765	0.0985	2.10755
PAML.dN.dS.output.TRX_1525_TCtot_m.24166.txt	snake+lizard+turle+croc+bird_vs_rest		control	1088	0.0479	0.08355	1.6769
PAML.dN.dS.output.TRX_354_Trachemys_m.99767.txt	snake+lizard+turle+croc+bird_vs_rest		control	1088	0.048	0.08735	1.78905
PAML.dN.dS.output.TRX_860_ENSRNOP00000012240.txt	snake+lizard+turle+croc+bird_vs_rest		control	1088	0.04855	0.06435	1.2844
PAML.dN.dS.output.TRX_405_ENSSHAP00000017943.txt	snake+lizard+turle+croc+bird_vs_rest		control	1088	0.0486	0.0708	1.4497
PAML.dN.dS.output.TRX_3866_DarwinFinch_m.12115.txt	snake+lizard+turle+croc+bird_vs_rest		control	1088	0.0489	0.0946	1.7988
PAML.dN.dS.output.TRX_2073_ENSMODP00000034165.txt	snake+lizard+turle+croc+bird_vs_rest		control	1088	0.04895	0.0518	1.05525
PAML.dN.dS.output.TRX_2667_ENSMODP00000006945.txt	snake+lizard+turle+croc+bird_vs_rest		control	1088	0.0491	0.0766	1.53645
PAML.dN.dS.output.TRX_506_SM15_m.36443.txt	snake+lizard+turle+croc+bird_vs_rest		control	1088	0.0492	0.0906	1.8137
PAML.dN.dS.output.TRX_1639_Pika_m.60667.txt	snake+lizard+turle+croc+bird_vs_rest		control	1088	0.04925	0.09755	1.8903
PAML.dN.dS.output.TRX_1567_ENSGALP00000041156.txt	snake+lizard+turle+croc+bird_vs_rest		control	1088	0.0495	0.0519	1.07605
PAML.dN.dS.output.TRX_2171_SM10_m.110910.txt	snake+lizard+turle+croc+bird_vs_rest		control	1088	0.04965	0.0296	0.56215
PAML.dN.dS.output.TRX_988_ENSPPYP00000013774.txt	snake+lizard+turle+croc+bird_vs_rest		control	1088	0.04985	0.07875	1.58365
PAML.dN.dS.output.TRX_2057_SM14_m.114563.txt	snake+lizard+turle+croc+bird_vs_rest		control	1088	0.0501	0.0588	1.1992
PAML.dN.dS.output.TRX_30_Dolphin_m.16783.txt	snake+lizard+turle+croc+bird_vs_rest		control	1088	0.0505	0.0586	1.21975
PAML.dN.dS.output.TRX_1768_SM10_m.132561.txt	snake+lizard+turle+croc+bird_vs_rest		control	1088	0.0505	0.125	2.58205
PAML.dN.dS.output.TRX_1960_Vole_m.26795.txt	snake+lizard+turle+croc+bird_vs_rest		control	1088	0.05055	0.0624	1.26035
PAML.dN.dS.output.TRX_3141_SakerFalcon_m.5998.txt	snake+lizard+turle+croc+bird_vs_rest		control	1088	0.0506	0.0597	1.319
PAML.dN.dS.output.TRX_2555_Tenrec_m.25780.txt	snake+lizard+turle+croc+bird_vs_rest		control	1088	0.0507	0.06585	1.31785
PAML.dN.dS.output.TRX_783_Dolphin_m.32175.txt	snake+lizard+turle+croc+bird_vs_rest		control	1088	0.051	0.0894	1.84785
PAML.dN.dS.output.TRX_169_Pigeon_m.447.txt	snake+lizard+turle+croc+bird_vs_rest		control	1088	0.05105	0.14605	3
PAML.dN.dS.output.TRX_366_ENSOCUP00000001003.txt	snake+lizard+turle+croc+bird_vs_rest		control	1088	0.0511	0.1141	2.1637
PAML.dN.dS.output.TRX_1622_SM10_m.129308.txt	snake+lizard+turle+croc+bird_vs_rest		control	1088	0.0511	0.06195	1.22935
PAML.dN.dS.output.TRX_174_HS11_m.140790.txt	snake+lizard+turle+croc+bird_vs_rest		control	1088	0.05145	0.0472	0.9912
PAML.dN.dS.output.TRX_2322_Pigeon_m.17390.txt	snake+lizard+turle+croc+bird_vs_rest		control	1088	0.0515	0.05625	0.9789
PAML.dN.dS.output.TRX_1724_Chelonoidis_m.15397.txt	snake+lizard+turle+croc+bird_vs_rest		control	1088	0.0515	0.082	1.5495
PAML.dN.dS.output.TRX_1119_ENSRNOP00000023033.txt	snake+lizard+turle+croc+bird_vs_rest		control	1088	0.0515	0.08695	1.5804
PAML.dN.dS.output.TRX_1055_SM8_m.77494.txt	snake+lizard+turle+croc+bird_vs_rest		control	1088	0.05155	0.0823	1.6013
PAML.dN.dS.output.TRX_519_Shrew_m.15499.txt	snake+lizard+turle+croc+bird_vs_rest		control	1088	0.0516	0.0691	1.28685
PAML.dN.dS.output.TRX_120_SM6_m.23261.txt	snake+lizard+turle+croc+bird_vs_rest		control	1088	0.0516	0.0412	0.79635
PAML.dN.dS.output.TRX_1688_Dolphin_m.40627.txt	snake+lizard+turle+croc+bird_vs_rest		control	1088	0.05165	0.0911	1.6906
PAML.dN.dS.output.TRX_3449_Pigeon_m.34708.txt	snake+lizard+turle+croc+bird_vs_rest		control	1088	0.0517	0.06735	1.29875
PAML.dN.dS.output.TRX_733_Trachemys_m.96993.txt	snake+lizard+turle+croc+bird_vs_rest		control	1088	0.0517	0.0636	1.28495
PAML.dN.dS.output.TRX_1753_SM8_m.102740.txt	snake+lizard+turle+croc+bird_vs_rest		control	1088	0.0518	0.06905	1.3184
PAML.dN.dS.output.TRX_2274_ENSMODP00000027573.txt	snake+lizard+turle+croc+bird_vs_rest		control	1088	0.0519	0.1111	2.05805
PAML.dN.dS.output.TRX_1468_ENSMPUP00000011091.txt	snake+lizard+turle+croc+bird_vs_rest		control	1088	0.05195	0.1091	1.965
PAML.dN.dS.output.TRX_41_SM1_m.7136.txt	snake+lizard+turle+croc+bird_vs_rest		control	1088	0.05215	0.0808	1.56215
PAML.dN.dS.output.TRX_307_Pika_m.9457.txt	snake+lizard+turle+croc+bird_vs_rest		control	1088	0.0522	0.0765	1.4784
PAML.dN.dS.output.TRX_311_SM9_m.13670.txt	snake+lizard+turle+croc+bird_vs_rest		control	1088	0.0525	0.0665	1.2407
PAML.dN.dS.output.TRX_375_Pigeon_m.29449.txt	snake+lizard+turle+croc+bird_vs_rest		control	1088	0.0528	0.10165	1.9548
PAML.dN.dS.output.TRX_392_SM5_m.37829.txt	snake+lizard+turle+croc+bird_vs_rest		control	1088	0.0531	0.1278	2.36115
PAML.dN.dS.output.TRX_50_SM12_m.210518.txt	snake+lizard+turle+croc+bird_vs_rest		control	1088	0.05315	0.08895	1.6092
PAML.dN.dS.output.TRX_1186_SM14_m.86042.txt	snake+lizard+turle+croc+bird_vs_rest		control	1088	0.0532	0.06015	1.2106
PAML.dN.dS.output.TRX_477_SM2_m.16743.txt	snake+lizard+turle+croc+bird_vs_rest		control	1088	0.0533	0.0436	0.8312
PAML.dN.dS.output.TRX_3603_SM12_m.36204.txt	snake+lizard+turle+croc+bird_vs_rest		control	1088	0.05335	0.1113	2.583
PAML.dN.dS.output.TRX_1673_Pigeon_m.22760.txt	snake+lizard+turle+croc+bird_vs_rest		control	1088	0.05345	0.07255	1.3261
PAML.dN.dS.output.TRX_2422_ENSNLEP00000017423.txt	snake+lizard+turle+croc+bird_vs_rest		control	1088	0.0535	0.0969	1.79765
PAML.dN.dS.output.TRX_229_SM10_m.116907.txt	snake+lizard+turle+croc+bird_vs_rest		control	1088	0.0535	0.1606	3
PAML.dN.dS.output.TRX_682_Tenrec_m.35809.txt	snake+lizard+turle+croc+bird_vs_rest		control	1088	0.05385	0.11705	1.7896
PAML.dN.dS.output.TRX_1153_ENSPSIP00000004248.txt	snake+lizard+turle+croc+bird_vs_rest		control	1088	0.05415	0.0974	1.64635
PAML.dN.dS.output.TRX_40_Dolphin_m.42399.txt	snake+lizard+turle+croc+bird_vs_rest		control	1088	0.0542	0.0686	1.20965
PAML.dN.dS.output.TRX_369_SM12_m.202084.txt	snake+lizard+turle+croc+bird_vs_rest		control	1088	0.0542	0.0866	1.4531
PAML.dN.dS.output.TRX_259_ENSCAFP00000006518.txt	snake+lizard+turle+croc+bird_vs_rest		control	1088	0.0542	0.08205	1.516
PAML.dN.dS.output.TRX_865_Naked_mole_rat_m.149409.txt	snake+lizard+turle+croc+bird_vs_rest		control	1088	0.0542	0.1201	2.3761
PAML.dN.dS.output.TRX_36_HS11_m.128863.txt	snake+lizard+turle+croc+bird_vs_rest		control	1088	0.0543	0.0892	1.75075
PAML.dN.dS.output.TRX_1651_Naked_mole_rat_m.42584.txt	snake+lizard+turle+croc+bird_vs_rest		control	1088	0.0543	0.15885	3
PAML.dN.dS.output.TRX_2999_ENSOCUP00000007776.txt	snake+lizard+turle+croc+bird_vs_rest		control	1088	0.05445	0.1016	1.8684
PAML.dN.dS.output.TRX_741_Tenrec_m.22926.txt	snake+lizard+turle+croc+bird_vs_rest		control	1088	0.0545	0.06145	1.15245
PAML.dN.dS.output.TRX_397_Gator_sinesis_m.25447.txt	snake+lizard+turle+croc+bird_vs_rest		control	1088	0.0546	0.06935	1.2457
PAML.dN.dS.output.TRX_730_BrandttBat_m.16319.txt	snake+lizard+turle+croc+bird_vs_rest		control	1088	0.0546	0.037	0.658
PAML.dN.dS.output.TRX_1367_SM8_m.12021.txt	snake+lizard+turle+croc+bird_vs_rest		control	1088	0.0548	0.0764	1.4078
PAML.dN.dS.output.TRX_271_Vole_m.6611.txt	snake+lizard+turle+croc+bird_vs_rest		control	1088	0.05515	0.0815	1.4622
PAML.dN.dS.output.TRX_835_Perigrin_Falcon_m.34265.txt	snake+lizard+turle+croc+bird_vs_rest		control	1088	0.05515	0.1054	1.9098
PAML.dN.dS.output.TRX_557_Pigeon_m.37198.txt	snake+lizard+turle+croc+bird_vs_rest		control	1088	0.0553	0.0619	1.12505
PAML.dN.dS.output.TRX_331_ENSAMEP00000014020.txt	snake+lizard+turle+croc+bird_vs_rest		control	1088	0.0553	0.09195	1.6348
PAML.dN.dS.output.TRX_73_SM15_m.114572.txt	snake+lizard+turle+croc+bird_vs_rest		control	1088	0.0555	0.07555	1.37715
PAML.dN.dS.output.TRX_518_BrandttBat_m.12305.txt	snake+lizard+turle+croc+bird_vs_rest		control	1088	0.0557	0.08235	1.4699
PAML.dN.dS.output.TRX_1634_ENSMPUP00000012817.txt	snake+lizard+turle+croc+bird_vs_rest		control	1088	0.0557	0.1171	2.16925
PAML.dN.dS.output.TRX_629_TCtot_m.104822.txt	snake+lizard+turle+croc+bird_vs_rest		control	1088	0.05575	0.097	1.67605
PAML.dN.dS.output.TRX_220_SM11_m.94749.txt	snake+lizard+turle+croc+bird_vs_rest		control	1088	0.0559	0.136	2.4791
PAML.dN.dS.output.TRX_3573_SM10_m.75211.txt	snake+lizard+turle+croc+bird_vs_rest		control	1088	0.056	0.0623	1.1304
PAML.dN.dS.output.TRX_1225_ENSSHAP00000022282.txt	snake+lizard+turle+croc+bird_vs_rest		control	1088	0.056	0.10545	1.8073
PAML.dN.dS.output.TRX_79_Pigeon_m.33750.txt	snake+lizard+turle+croc+bird_vs_rest		control	1088	0.0562	0.06585	1.20045
PAML.dN.dS.output.TRX_428_Tenrec_m.41502.txt	snake+lizard+turle+croc+bird_vs_rest		control	1088	0.0564	0.0864	1.49845
PAML.dN.dS.output.TRX_2797_Armadillo_m.76278.txt	snake+lizard+turle+croc+bird_vs_rest		control	1088	0.05665	0.08495	1.56775
PAML.dN.dS.output.TRX_2513_Vole_m.61273.txt	snake+lizard+turle+croc+bird_vs_rest		control	1088	0.05665	0.054	0.996
PAML.dN.dS.output.TRX_1528_SM15_m.64515.txt	snake+lizard+turle+croc+bird_vs_rest		control	1088	0.0568	0.1022	1.7965
PAML.dN.dS.output.TRX_2579_SM8_m.29277.txt	snake+lizard+turle+croc+bird_vs_rest		control	1088	0.0569	0.0537	0.9526
PAML.dN.dS.output.TRX_3635_BrandttBat_m.59324.txt	snake+lizard+turle+croc+bird_vs_rest		control	1088	0.0571	0.11245	2.02805
PAML.dN.dS.output.TRX_4791_SM10_m.23447.txt	snake+lizard+turle+croc+bird_vs_rest		control	1088	0.05715	0.0997	1.7285
PAML.dN.dS.output.TRX_3401_SM13_m.15622.txt	snake+lizard+turle+croc+bird_vs_rest		control	1088	0.0575	0.05755	1.0628
PAML.dN.dS.output.TRX_1717_ENSMUSP00000102610.txt	snake+lizard+turle+croc+bird_vs_rest		control	1088	0.05755	0.09065	1.58975
PAML.dN.dS.output.TRX_811_SM13_m.22155.txt	snake+lizard+turle+croc+bird_vs_rest		control	1088	0.0576	0.08135	1.32825
PAML.dN.dS.output.TRX_3490_SM3_m.12707.txt	snake+lizard+turle+croc+bird_vs_rest		control	1088	0.05775	0.0767	1.31085
PAML.dN.dS.output.TRX_382_SM5_m.14311.txt	snake+lizard+turle+croc+bird_vs_rest		control	1088	0.0578	0.0862	1.4728
PAML.dN.dS.output.TRX_2113_Shrew_m.52497.txt	snake+lizard+turle+croc+bird_vs_rest		control	1088	0.0578	0.10875	1.92205
PAML.dN.dS.output.TRX_539_SM14_m.54193.txt	snake+lizard+turle+croc+bird_vs_rest		control	1088	0.05785	0.08605	1.4052
PAML.dN.dS.output.TRX_856_ENSGALP00000003063.txt	snake+lizard+turle+croc+bird_vs_rest		control	1088	0.0579	0.1184	1.8541
PAML.dN.dS.output.TRX_204_Trachemys_m.101185.txt	snake+lizard+turle+croc+bird_vs_rest		control	1088	0.0581	0.0478	0.81965
PAML.dN.dS.output.TRX_1173_SM2_m.40316.txt	snake+lizard+turle+croc+bird_vs_rest		control	1088	0.05825	0.07665	1.4223
PAML.dN.dS.output.TRX_149_Chrysemys_m.31216.txt	snake+lizard+turle+croc+bird_vs_rest		control	1088	0.0583	0.05275	0.9266
PAML.dN.dS.output.TRX_269_Naked_mole_rat_m.164140.txt	snake+lizard+turle+croc+bird_vs_rest		control	1088	0.0584	0.0821	1.3898
PAML.dN.dS.output.TRX_26_ENSNLEP00000006910.txt	snake+lizard+turle+croc+bird_vs_rest		control	1088	0.0587	0.0875	1.6174
PAML.dN.dS.output.TRX_2880_ENSCAFP00000020037.txt	snake+lizard+turle+croc+bird_vs_rest		control	1088	0.0592	0.0829	1.27915
PAML.dN.dS.output.TRX_390_BrandttBat_m.73486.txt	snake+lizard+turle+croc+bird_vs_rest		control	1088	0.05925	0.0827	1.34515
PAML.dN.dS.output.TRX_164_SM5_m.3404.txt	snake+lizard+turle+croc+bird_vs_rest		control	1088	0.0593	0.0909	1.5367
PAML.dN.dS.output.TRX_1624_Naked_mole_rat_m.61465.txt	snake+lizard+turle+croc+bird_vs_rest		control	1088	0.0594	0.102	1.76375
PAML.dN.dS.output.TRX_710_Shrew_m.50718.txt	snake+lizard+turle+croc+bird_vs_rest		control	1088	0.0594	0.0861	1.50455
PAML.dN.dS.output.TRX_1464_SM14_m.155180.txt	snake+lizard+turle+croc+bird_vs_rest		control	1088	0.05955	0.1051	1.3939
PAML.dN.dS.output.TRX_205_Pika_m.58339.txt	snake+lizard+turle+croc+bird_vs_rest		control	1088	0.0596	0.08685	1.404
PAML.dN.dS.output.TRX_2411_ENSMODP00000014606.txt	snake+lizard+turle+croc+bird_vs_rest		control	1088	0.0599	0.08275	1.3385
PAML.dN.dS.output.TRX_906_ENSOANP00000012005.txt	snake+lizard+turle+croc+bird_vs_rest		control	1088	0.06005	0.1144	1.98135
PAML.dN.dS.output.TRX_1384_Naked_mole_rat_m.75482.txt	snake+lizard+turle+croc+bird_vs_rest		control	1088	0.0601	0.0742	1.30705
PAML.dN.dS.output.TRX_2512_SM2_m.39751.txt	snake+lizard+turle+croc+bird_vs_rest		control	1088	0.0603	0.1289	2.19805
PAML.dN.dS.output.TRX_2699_ENSACAP00000007329.txt	snake+lizard+turle+croc+bird_vs_rest		control	1088	0.0606	0.15195	2.82875
PAML.dN.dS.output.TRX_1920_ENSPSIP00000015244.txt	snake+lizard+turle+croc+bird_vs_rest		control	1088	0.0606	0.0916	1.5596
PAML.dN.dS.output.TRX_1763_Gator_sinesis_m.17374.txt	snake+lizard+turle+croc+bird_vs_rest		control	1088	0.061	0.10225	1.7454
PAML.dN.dS.output.TRX_2441_Trachemys_m.62360.txt	snake+lizard+turle+croc+bird_vs_rest		control	1088	0.0612	0.07395	1.2982
PAML.dN.dS.output.TRX_1821_Pika_m.16710.txt	snake+lizard+turle+croc+bird_vs_rest		control	1088	0.0616	0.088	1.41555
PAML.dN.dS.output.TRX_127_ENSSTOP00000003253.txt	snake+lizard+turle+croc+bird_vs_rest		control	1088	0.0616	0.0645	1.073
PAML.dN.dS.output.TRX_899_SM11_m.169407.txt	snake+lizard+turle+croc+bird_vs_rest		control	1088	0.06165	0.119	1.91445
PAML.dN.dS.output.TRX_4073_Perigrin_Falcon_m.30439.txt	snake+lizard+turle+croc+bird_vs_rest		control	1088	0.06185	0.0852	1.3531
PAML.dN.dS.output.TRX_2435_Armadillo_m.12813.txt	snake+lizard+turle+croc+bird_vs_rest		control	1088	0.06185	0.1206	1.87145
PAML.dN.dS.output.TRX_3975_Armadillo_m.4217.txt	snake+lizard+turle+croc+bird_vs_rest		control	1088	0.0619	0.1034	1.83935
PAML.dN.dS.output.TRX_1642_SM8_m.35589.txt	snake+lizard+turle+croc+bird_vs_rest		control	1088	0.0619	0.0751	1.23125
PAML.dN.dS.output.TRX_1615_SM12_m.115567.txt	snake+lizard+turle+croc+bird_vs_rest		control	1088	0.062	0.0656	1.07245
PAML.dN.dS.output.TRX_2869_Pika_m.29447.txt	snake+lizard+turle+croc+bird_vs_rest		control	1088	0.06205	0.09145	1.94595
PAML.dN.dS.output.TRX_3117_SM6_m.72787.txt	snake+lizard+turle+croc+bird_vs_rest		control	1088	0.0623	0.14565	2.3111
PAML.dN.dS.output.TRX_716_Shrew_m.53625.txt	snake+lizard+turle+croc+bird_vs_rest		control	1088	0.0625	0.10525	1.63725
PAML.dN.dS.output.TRX_704_Gator_sinesis_m.19978.txt	snake+lizard+turle+croc+bird_vs_rest		control	1088	0.0625	0.17345	3
PAML.dN.dS.output.TRX_224_HS11_m.28187.txt	snake+lizard+turle+croc+bird_vs_rest		control	1088	0.06265	0.10265	1.57505
PAML.dN.dS.output.TRX_3241_SM8_m.95167.txt	snake+lizard+turle+croc+bird_vs_rest		control	1088	0.0627	0.12155	2.1384
PAML.dN.dS.output.TRX_2537_ENSACAP00000006574.txt	snake+lizard+turle+croc+bird_vs_rest		control	1088	0.0627	0.0787	1.2527
PAML.dN.dS.output.TRX_2347_HS11_m.80655.txt	snake+lizard+turle+croc+bird_vs_rest		control	1088	0.0627	0.1237	2.0038
PAML.dN.dS.output.TRX_1695_DarwinFinch_m.301.txt	snake+lizard+turle+croc+bird_vs_rest		control	1088	0.06275	0.0914	1.4557
PAML.dN.dS.output.TRX_4273_BrandttBat_m.58201.txt	snake+lizard+turle+croc+bird_vs_rest		control	1088	0.06295	0.08145	1.2566
PAML.dN.dS.output.TRX_715_SM11_m.132340.txt	snake+lizard+turle+croc+bird_vs_rest		control	1088	0.063	0.18285	3
PAML.dN.dS.output.TRX_3634_Dolphin_m.25728.txt	snake+lizard+turle+croc+bird_vs_rest		control	1088	0.06315	0.07025	1.03515
PAML.dN.dS.output.TRX_69_ENSMODP00000017322.txt	snake+lizard+turle+croc+bird_vs_rest		control	1088	0.06325	0.0742	1.1747
PAML.dN.dS.output.TRX_87_Vole_m.37256.txt	snake+lizard+turle+croc+bird_vs_rest		control	1088	0.0633	0.0803	1.21615
PAML.dN.dS.output.TRX_1588_SM4_m.71566.txt	snake+lizard+turle+croc+bird_vs_rest		control	1088	0.06335	0.10255	1.6539
PAML.dN.dS.output.TRX_1907_Naked_mole_rat_m.167679.txt	snake+lizard+turle+croc+bird_vs_rest		control	1088	0.0635	0.1161	1.8182
PAML.dN.dS.output.TRX_183_Chrysemys_m.80522.txt	snake+lizard+turle+croc+bird_vs_rest		control	1088	0.06385	0.1456	3
PAML.dN.dS.output.TRX_185_Tenrec_m.35498.txt	snake+lizard+turle+croc+bird_vs_rest		control	1088	0.0639	0.17995	3
PAML.dN.dS.output.TRX_673_Shrew_m.20080.txt	snake+lizard+turle+croc+bird_vs_rest		control	1088	0.064	0.1156	1.7831
PAML.dN.dS.output.TRX_1349_SM12_m.45129.txt	snake+lizard+turle+croc+bird_vs_rest		control	1088	0.06405	0.0663	1.06785
PAML.dN.dS.output.TRX_637_ENSMODP00000017628.txt	snake+lizard+turle+croc+bird_vs_rest		control	1088	0.06415	0.13925	2.0354
PAML.dN.dS.output.TRX_1081_Tenrec_m.30431.txt	snake+lizard+turle+croc+bird_vs_rest		control	1088	0.0643	0.10855	1.7504
PAML.dN.dS.output.TRX_88_Naked_mole_rat_m.15362.txt	snake+lizard+turle+croc+bird_vs_rest		control	1088	0.0644	0.09945	1.5149
PAML.dN.dS.output.TRX_1810_Shrew_m.30221.txt	snake+lizard+turle+croc+bird_vs_rest		control	1088	0.0645	0.0947	1.5016
PAML.dN.dS.output.TRX_911_Gator_sinesis_m.1798.txt	snake+lizard+turle+croc+bird_vs_rest		control	1088	0.0645	0.08475	1.2956
PAML.dN.dS.output.TRX_275_SM3_m.15995.txt	snake+lizard+turle+croc+bird_vs_rest		control	1088	0.0646	0.0935	1.39495
PAML.dN.dS.output.TRX_123_SM13_m.136466.txt	snake+lizard+turle+croc+bird_vs_rest		control	1088	0.0648	0.0852	1.33705
PAML.dN.dS.output.TRX_2672_ENSCAFP00000013620.txt	snake+lizard+turle+croc+bird_vs_rest		control	1088	0.065	0.1539	2.41455
PAML.dN.dS.output.TRX_245_TCtot_m.33113.txt	snake+lizard+turle+croc+bird_vs_rest		control	1088	0.065	0.1355	2.0561
PAML.dN.dS.output.TRX_466_SM11_m.56883.txt	snake+lizard+turle+croc+bird_vs_rest		control	1088	0.06525	0.0987	1.4523
PAML.dN.dS.output.TRX_556_Armadillo_m.75243.txt	snake+lizard+turle+croc+bird_vs_rest		control	1088	0.0653	0.1446	2.0841
PAML.dN.dS.output.TRX_3649_Vole_m.35471.txt	snake+lizard+turle+croc+bird_vs_rest		control	1088	0.0653	0.08785	1.46275
PAML.dN.dS.output.TRX_1423_Armadillo_m.9567.txt	snake+lizard+turle+croc+bird_vs_rest		control	1088	0.0653	0.1201	1.8237
PAML.dN.dS.output.TRX_441_ENSMODP00000000243.txt	snake+lizard+turle+croc+bird_vs_rest		control	1088	0.06535	0.1095	1.649
PAML.dN.dS.output.TRX_1270_SM15_m.39371.txt	snake+lizard+turle+croc+bird_vs_rest		control	1088	0.06555	0.07555	1.1208
PAML.dN.dS.output.TRX_1514_ENSNLEP00000017652.txt	snake+lizard+turle+croc+bird_vs_rest		control	1088	0.0657	0.1603	2.55965
PAML.dN.dS.output.TRX_852_ENSP00000297579.txt	snake+lizard+turle+croc+bird_vs_rest		control	1088	0.0659	0.12745	1.5388
PAML.dN.dS.output.TRX_187_ENSRNOP00000017053.txt	snake+lizard+turle+croc+bird_vs_rest		control	1088	0.0663	0.1432	3
PAML.dN.dS.output.TRX_1903_ENSNLEP00000023822.txt	snake+lizard+turle+croc+bird_vs_rest		control	1088	0.06635	0.0899	1.3652
PAML.dN.dS.output.TRX_91_ENSGGOP00000022900.txt	snake+lizard+turle+croc+bird_vs_rest		control	1088	0.06655	0.0712	1.1247
PAML.dN.dS.output.TRX_721_SM15_m.31429.txt	snake+lizard+turle+croc+bird_vs_rest		control	1088	0.0666	0.09345	1.3994
PAML.dN.dS.output.TRX_794_Pigeon_m.15191.txt	snake+lizard+turle+croc+bird_vs_rest		control	1088	0.0667	0.10035	1.5161
PAML.dN.dS.output.TRX_699_ENSCAFP00000017572.txt	snake+lizard+turle+croc+bird_vs_rest		control	1088	0.0668	0.10235	1.5918
PAML.dN.dS.output.TRX_3500_Gator_sinesis_m.37793.txt	snake+lizard+turle+croc+bird_vs_rest		control	1088	0.06685	0.13575	2.0364
PAML.dN.dS.output.TRX_1497_Perigrin_Falcon_m.28357.txt	snake+lizard+turle+croc+bird_vs_rest		control	1088	0.06685	0.14115	2.10885
PAML.dN.dS.output.TRX_273_ENSPPYP00000003946.txt	snake+lizard+turle+croc+bird_vs_rest		control	1088	0.0669	0.0844	1.30615
PAML.dN.dS.output.TRX_2023_Naked_mole_rat_m.89687.txt	snake+lizard+turle+croc+bird_vs_rest		control	1088	0.0669	0.1815	3
PAML.dN.dS.output.TRX_1628_Naked_mole_rat_m.55764.txt	snake+lizard+turle+croc+bird_vs_rest		control	1088	0.06695	0.0979	1.5553
PAML.dN.dS.output.TRX_930_BrandttBat_m.62087.txt	snake+lizard+turle+croc+bird_vs_rest		control	1088	0.0671	0.1274	1.92315
PAML.dN.dS.output.TRX_2339_BrandttBat_m.50973.txt	snake+lizard+turle+croc+bird_vs_rest		control	1088	0.06725	0.0608	0.9035
PAML.dN.dS.output.TRX_2124_SM13_m.30650.txt	snake+lizard+turle+croc+bird_vs_rest		control	1088	0.06725	0.1318	1.84815
PAML.dN.dS.output.TRX_1167_SM13_m.88683.txt	snake+lizard+turle+croc+bird_vs_rest		control	1088	0.06725	0.1113	1.7119
PAML.dN.dS.output.TRX_889_ENSCAFP00000002241.txt	snake+lizard+turle+croc+bird_vs_rest		control	1088	0.0673	0.14595	2.1699
PAML.dN.dS.output.TRX_898_SM9_m.80364.txt	snake+lizard+turle+croc+bird_vs_rest		control	1088	0.06745	0.08185	1.21805
PAML.dN.dS.output.TRX_3264_ENSGALP00000003384.txt	snake+lizard+turle+croc+bird_vs_rest		control	1088	0.0675	0.14025	2.06275
PAML.dN.dS.output.TRX_902_Shrew_m.613.txt	snake+lizard+turle+croc+bird_vs_rest		control	1088	0.0676	0.1329	1.9419
PAML.dN.dS.output.TRX_4596_Trachemys_m.113383.txt	snake+lizard+turle+croc+bird_vs_rest		control	1088	0.06785	0.0689	0.9782
PAML.dN.dS.output.TRX_2321_SM9_m.13391.txt	snake+lizard+turle+croc+bird_vs_rest		control	1088	0.06795	0.1201	1.7527
PAML.dN.dS.output.TRX_1523_Trachemys_m.101418.txt	snake+lizard+turle+croc+bird_vs_rest		control	1088	0.068	0.079	1.10015
PAML.dN.dS.output.TRX_1084_ENSMODP00000021662.txt	snake+lizard+turle+croc+bird_vs_rest		control	1088	0.068	0.10455	1.4484
PAML.dN.dS.output.TRX_3427_Naked_mole_rat_m.34418.txt	snake+lizard+turle+croc+bird_vs_rest		control	1088	0.06845	0.078	1.1313
PAML.dN.dS.output.TRX_206_Naked_mole_rat_m.159143.txt	snake+lizard+turle+croc+bird_vs_rest		control	1088	0.06845	0.0705	1.11615
PAML.dN.dS.output.TRX_44_BrandttBat_m.47666.txt	snake+lizard+turle+croc+bird_vs_rest		control	1088	0.0691	0.1263	1.8403
PAML.dN.dS.output.TRX_349_Pigeon_m.8923.txt	snake+lizard+turle+croc+bird_vs_rest		control	1088	0.06965	0.0583	0.84545
PAML.dN.dS.output.TRX_3027_Pika_m.12213.txt	snake+lizard+turle+croc+bird_vs_rest		control	1088	0.06975	0.1832	2.98505
PAML.dN.dS.output.TRX_182_ENSTGUP00000007595.txt	snake+lizard+turle+croc+bird_vs_rest		control	1088	0.06975	0.0736	1.02595
PAML.dN.dS.output.TRX_3584_SM15_m.55459.txt	snake+lizard+turle+croc+bird_vs_rest		control	1088	0.0703	0.12325	1.7451
PAML.dN.dS.output.TRX_1024_Gator_sinesis_m.3349.txt	snake+lizard+turle+croc+bird_vs_rest		control	1088	0.07085	0.1288	1.82455
PAML.dN.dS.output.TRX_859_Chrysemys_m.72321.txt	snake+lizard+turle+croc+bird_vs_rest		control	1088	0.0715	0.16125	2.29455
PAML.dN.dS.output.TRX_33_Tenrec_m.21692.txt	snake+lizard+turle+croc+bird_vs_rest		control	1088	0.0716	0.12745	1.63635
PAML.dN.dS.output.TRX_1787_Tenrec_m.12920.txt	snake+lizard+turle+croc+bird_vs_rest		control	1088	0.0717	0.1124	1.496
PAML.dN.dS.output.TRX_842_BrandttBat_m.77099.txt	snake+lizard+turle+croc+bird_vs_rest		control	1088	0.0718	0.1075	1.3091
PAML.dN.dS.output.TRX_1580_ENSPPYP00000017191.txt	snake+lizard+turle+croc+bird_vs_rest		control	1088	0.07185	0.19595	3
PAML.dN.dS.output.TRX_2609_TCtot_m.57792.txt	snake+lizard+turle+croc+bird_vs_rest		control	1088	0.07195	0.1252	1.7762
PAML.dN.dS.output.TRX_1106_ENSMODP00000007778.txt	snake+lizard+turle+croc+bird_vs_rest		control	1088	0.0721	0.08225	1.14655
PAML.dN.dS.output.TRX_465_DarwinFinch_m.1186.txt	snake+lizard+turle+croc+bird_vs_rest		control	1088	0.0722	0.0454	0.6344
PAML.dN.dS.output.TRX_2164_ENSMODP00000004044.txt	snake+lizard+turle+croc+bird_vs_rest		control	1088	0.07265	0.1157	1.5789
PAML.dN.dS.output.TRX_1477_Dolphin_m.8116.txt	snake+lizard+turle+croc+bird_vs_rest		control	1088	0.0736	0.212	2.6418
PAML.dN.dS.output.TRX_2975_Naked_mole_rat_m.169943.txt	snake+lizard+turle+croc+bird_vs_rest		control	1088	0.0737	0.2125	3
PAML.dN.dS.output.TRX_851_ENSSSCP00000006743.txt	snake+lizard+turle+croc+bird_vs_rest		control	1088	0.07375	0.1197	1.52355
PAML.dN.dS.output.TRX_850_Bugee_m.11215.txt	snake+lizard+turle+croc+bird_vs_rest		control	1088	0.0744	0.20315	3
PAML.dN.dS.output.TRX_1402_SM9_m.62530.txt	snake+lizard+turle+croc+bird_vs_rest		control	1088	0.07445	0.1003	1.1354
PAML.dN.dS.output.TRX_351_HS11_m.7641.txt	snake+lizard+turle+croc+bird_vs_rest		control	1088	0.0747	0.1239	1.7795
PAML.dN.dS.output.TRX_1041_Shrew_m.11790.txt	snake+lizard+turle+croc+bird_vs_rest		control	1088	0.0749	0.1255	1.6871
PAML.dN.dS.output.TRX_1701_Naked_mole_rat_m.33058.txt	snake+lizard+turle+croc+bird_vs_rest		control	1088	0.0752	0.1305	1.6915
PAML.dN.dS.output.TRX_362_HS08_m.20492.txt	snake+lizard+turle+croc+bird_vs_rest		control	1088	0.07525	0.16545	2.27215
PAML.dN.dS.output.TRX_1718_ENSMUSP00000034030.txt	snake+lizard+turle+croc+bird_vs_rest		control	1088	0.0753	0.10355	1.35955
PAML.dN.dS.output.TRX_600_ENSGALP00000020563.txt	snake+lizard+turle+croc+bird_vs_rest		control	1088	0.0755	0.12085	1.6144
PAML.dN.dS.output.TRX_831_SakerFalcon_m.31387.txt	snake+lizard+turle+croc+bird_vs_rest		control	1088	0.0757	0.138	1.9067
PAML.dN.dS.output.TRX_584_SM12_m.195202.txt	snake+lizard+turle+croc+bird_vs_rest		control	1088	0.0757	0.0698	0.9612
PAML.dN.dS.output.TRX_454_BrandttBat_m.80111.txt	snake+lizard+turle+croc+bird_vs_rest		control	1088	0.07575	0.10525	1.4608
PAML.dN.dS.output.TRX_419_SM12_m.233810.txt	snake+lizard+turle+croc+bird_vs_rest		control	1088	0.0765	0.1308	1.7428
PAML.dN.dS.output.TRX_734_Shrew_m.26803.txt	snake+lizard+turle+croc+bird_vs_rest		control	1088	0.0768	0.1174	1.38655
PAML.dN.dS.output.TRX_139_Gator_sinesis_m.3389.txt	snake+lizard+turle+croc+bird_vs_rest		control	1088	0.0773	0.0817	1.1025
PAML.dN.dS.output.TRX_3359_SM14_m.34541.txt	snake+lizard+turle+croc+bird_vs_rest		control	1088	0.07735	0.10175	1.36445
PAML.dN.dS.output.TRX_479_SM12_m.199438.txt	snake+lizard+turle+croc+bird_vs_rest		control	1088	0.078	0.1331	1.69315
PAML.dN.dS.output.TRX_2100_SM6_m.43850.txt	snake+lizard+turle+croc+bird_vs_rest		control	1088	0.078	0.0961	1.2118
PAML.dN.dS.output.TRX_1285_Vole_m.68834.txt	snake+lizard+turle+croc+bird_vs_rest		control	1088	0.07825	0.1214	1.9904
PAML.dN.dS.output.TRX_1904_ENSACAP00000004064.txt	snake+lizard+turle+croc+bird_vs_rest		control	1088	0.0783	0.1285	1.6616
PAML.dN.dS.output.TRX_156_SM8_m.10851.txt	snake+lizard+turle+croc+bird_vs_rest		control	1088	0.07835	0.0841	1.046
PAML.dN.dS.output.TRX_492_SM2_m.9865.txt	snake+lizard+turle+croc+bird_vs_rest		control	1088	0.0785	0.0948	1.20835
PAML.dN.dS.output.TRX_1482_SM9_m.29256.txt	snake+lizard+turle+croc+bird_vs_rest		control	1088	0.0785	0.1115	1.4511
PAML.dN.dS.output.TRX_3959_Chrysemys_m.63459.txt	snake+lizard+turle+croc+bird_vs_rest		control	1088	0.0787	0.1533	2.0202
PAML.dN.dS.output.TRX_1527_SM13_m.19944.txt	snake+lizard+turle+croc+bird_vs_rest		control	1088	0.0791	0.13685	1.75305
PAML.dN.dS.output.TRX_1719_Pika_m.28025.txt	snake+lizard+turle+croc+bird_vs_rest		control	1088	0.07925	0.1047	1.28195
PAML.dN.dS.output.TRX_545_ENSMODP00000008593.txt	snake+lizard+turle+croc+bird_vs_rest		control	1088	0.07975	0.15345	1.82185
PAML.dN.dS.output.TRX_2881_Gator_sinesis_m.41383.txt	snake+lizard+turle+croc+bird_vs_rest		control	1088	0.07995	0.0926	1.006
PAML.dN.dS.output.TRX_576_ENSOCUP00000026900.txt	snake+lizard+turle+croc+bird_vs_rest		control	1088	0.07995	0.1508	1.78645
PAML.dN.dS.output.TRX_225_SM2_m.14711.txt	snake+lizard+turle+croc+bird_vs_rest		control	1088	0.0801	0.0515	0.59315
PAML.dN.dS.output.TRX_2103_ENSOCUP00000012504.txt	snake+lizard+turle+croc+bird_vs_rest		control	1088	0.0801	0.11145	1.39765
PAML.dN.dS.output.TRX_425_ENSSHAP00000005480.txt	snake+lizard+turle+croc+bird_vs_rest		control	1088	0.08015	0.1462	1.8359
PAML.dN.dS.output.TRX_1465_Tenrec_m.5332.txt	snake+lizard+turle+croc+bird_vs_rest		control	1088	0.08045	0.14675	1.76225
PAML.dN.dS.output.TRX_510_SM9_m.26843.txt	snake+lizard+turle+croc+bird_vs_rest		control	1088	0.0806	0.0824	1.0838
PAML.dN.dS.output.TRX_414_SM11_m.18426.txt	snake+lizard+turle+croc+bird_vs_rest		control	1088	0.0807	0.16735	2.0378
PAML.dN.dS.output.TRX_1560_Naked_mole_rat_m.121950.txt	snake+lizard+turle+croc+bird_vs_rest		control	1088	0.0807	0.21085	2.9866
PAML.dN.dS.output.TRX_388_HS11_m.111175.txt	snake+lizard+turle+croc+bird_vs_rest		control	1088	0.081	0.0902	1.14145
PAML.dN.dS.output.TRX_1379_Naked_mole_rat_m.218071.txt	snake+lizard+turle+croc+bird_vs_rest		control	1088	0.0813	0.12515	1.5202
PAML.dN.dS.output.TRX_1720_Armadillo_m.78520.txt	snake+lizard+turle+croc+bird_vs_rest		control	1088	0.08135	0.1142	1.3963
PAML.dN.dS.output.TRX_93_Chrysemys_m.50221.txt	snake+lizard+turle+croc+bird_vs_rest		control	1088	0.0814	0.0906	1.10775
PAML.dN.dS.output.TRX_4098_ENSMUSP00000020821.txt	snake+lizard+turle+croc+bird_vs_rest		control	1088	0.0815	0.16825	2.18745
PAML.dN.dS.output.TRX_3390_SM9_m.150737.txt	snake+lizard+turle+croc+bird_vs_rest		control	1088	0.0815	0.12905	1.5183
PAML.dN.dS.output.TRX_343_Armadillo_m.22631.txt	snake+lizard+turle+croc+bird_vs_rest		control	1088	0.0818	0.0899	1.15415
PAML.dN.dS.output.TRX_3249_Naked_mole_rat_m.172083.txt	snake+lizard+turle+croc+bird_vs_rest		control	1088	0.0818	0.15885	1.71405
PAML.dN.dS.output.TRX_2118_ENSP00000433271.txt	snake+lizard+turle+croc+bird_vs_rest		control	1088	0.0818	0.167	2.05655
PAML.dN.dS.output.TRX_167_ENSMPUP00000015455.txt	snake+lizard+turle+croc+bird_vs_rest		control	1088	0.08185	0.10595	1.378
PAML.dN.dS.output.TRX_1577_Armadillo_m.70134.txt	snake+lizard+turle+croc+bird_vs_rest		control	1088	0.08265	0.1481	1.8461
PAML.dN.dS.output.TRX_35_Trachemys_m.29564.txt	snake+lizard+turle+croc+bird_vs_rest		control	1088	0.0828	0.1395	1.76555
PAML.dN.dS.output.TRX_862_SM14_m.139025.txt	snake+lizard+turle+croc+bird_vs_rest		control	1088	0.083	0.2068	2.6616
PAML.dN.dS.output.TRX_15_Armadillo_m.67311.txt	snake+lizard+turle+croc+bird_vs_rest		control	1088	0.0831	0.12675	1.44945
PAML.dN.dS.output.TRX_1598_ENSSHAP00000001015.txt	snake+lizard+turle+croc+bird_vs_rest		control	1088	0.0832	0.14885	1.78215
PAML.dN.dS.output.TRX_1831_Naked_mole_rat_m.44553.txt	snake+lizard+turle+croc+bird_vs_rest		control	1088	0.0833	0.1515	1.8125
PAML.dN.dS.output.TRX_4719_Vole_m.46858.txt	snake+lizard+turle+croc+bird_vs_rest		control	1088	0.0834	0.1094	1.2709
PAML.dN.dS.output.TRX_462_Armadillo_m.60980.txt	snake+lizard+turle+croc+bird_vs_rest		control	1088	0.0835	0.13385	1.52555
PAML.dN.dS.output.TRX_3657_Pigeon_m.5394.txt	snake+lizard+turle+croc+bird_vs_rest		control	1088	0.0835	0.1951	2.1213
PAML.dN.dS.output.TRX_46_Gator_sinesis_m.48848.txt	snake+lizard+turle+croc+bird_vs_rest		control	1088	0.0836	0.1569	1.74665
PAML.dN.dS.output.TRX_2671_Gator_sinesis_m.29528.txt	snake+lizard+turle+croc+bird_vs_rest		control	1088	0.08405	0.1939	2.2666
PAML.dN.dS.output.TRX_1342_Bugee_m.22394.txt	snake+lizard+turle+croc+bird_vs_rest		control	1088	0.0842	0.0829	0.981
PAML.dN.dS.output.TRX_870_Pika_m.27954.txt	snake+lizard+turle+croc+bird_vs_rest		control	1088	0.0844	0.1654	1.9869
PAML.dN.dS.output.TRX_4046_Armadillo_m.66077.txt	snake+lizard+turle+croc+bird_vs_rest		control	1088	0.08475	0.1446	1.69855
PAML.dN.dS.output.TRX_1679_Chrysemys_m.22328.txt	snake+lizard+turle+croc+bird_vs_rest		control	1088	0.08525	0.1194	1.41855
PAML.dN.dS.output.TRX_3171_ENSOANP00000025044.txt	snake+lizard+turle+croc+bird_vs_rest		control	1088	0.0853	0.1128	1.3363
PAML.dN.dS.output.TRX_2807_ENSMODP00000037815.txt	snake+lizard+turle+croc+bird_vs_rest		control	1088	0.0857	0.1335	1.71125
PAML.dN.dS.output.TRX_1618_ENSGGOP00000018205.txt	snake+lizard+turle+croc+bird_vs_rest		control	1088	0.0859	0.1512	1.73825
PAML.dN.dS.output.TRX_1215_ENSMPUP00000014193.txt	snake+lizard+turle+croc+bird_vs_rest		control	1088	0.08625	0.13295	1.4869
PAML.dN.dS.output.TRX_3135_Pika_m.38347.txt	snake+lizard+turle+croc+bird_vs_rest		control	1088	0.0864	0.15565	1.83485
PAML.dN.dS.output.TRX_3114_ENSFALP00000005976.txt	snake+lizard+turle+croc+bird_vs_rest		control	1088	0.08655	0.1137	1.31825
PAML.dN.dS.output.TRX_1366_SM13_m.32687.txt	snake+lizard+turle+croc+bird_vs_rest		control	1088	0.0871	0.1863	2.05085
PAML.dN.dS.output.TRX_61_TCtot_m.43607.txt	snake+lizard+turle+croc+bird_vs_rest		control	1088	0.0874	0.0544	0.6201
PAML.dN.dS.output.TRX_1053_ENSPSIP00000006907.txt	snake+lizard+turle+croc+bird_vs_rest		control	1088	0.08755	0.1152	1.30775
PAML.dN.dS.output.TRX_1079_Naked_mole_rat_m.98960.txt	snake+lizard+turle+croc+bird_vs_rest		control	1088	0.08775	0.1181	1.35865
PAML.dN.dS.output.TRX_3203_Chrysemys_m.47602.txt	snake+lizard+turle+croc+bird_vs_rest		control	1088	0.0878	0.1168	1.3641
PAML.dN.dS.output.TRX_1742_Perigrin_Falcon_m.10300.txt	snake+lizard+turle+croc+bird_vs_rest		control	1088	0.0879	0.10715	1.17195
PAML.dN.dS.output.TRX_137_TCtot_m.34914.txt	snake+lizard+turle+croc+bird_vs_rest		control	1088	0.0879	0.1023	1.1119
PAML.dN.dS.output.TRX_261_ENSGALP00000027534.txt	snake+lizard+turle+croc+bird_vs_rest		control	1088	0.08835	0.16215	2.31845
PAML.dN.dS.output.TRX_2333_Bugee_m.31800.txt	snake+lizard+turle+croc+bird_vs_rest		control	1088	0.0884	0.1591	1.7786
PAML.dN.dS.output.TRX_59_Dolphin_m.2608.txt	snake+lizard+turle+croc+bird_vs_rest		control	1088	0.0884	0.1041	1.1961
PAML.dN.dS.output.TRX_1150_Gator_sinesis_m.6026.txt	snake+lizard+turle+croc+bird_vs_rest		control	1088	0.08905	0.2254	2.5725
PAML.dN.dS.output.TRX_1056_Armadillo_m.53516.txt	snake+lizard+turle+croc+bird_vs_rest		control	1088	0.0893	0.1936	2.05895
PAML.dN.dS.output.TRX_772_SM9_m.108680.txt	snake+lizard+turle+croc+bird_vs_rest		control	1088	0.0894	0.1164	1.3279
PAML.dN.dS.output.TRX_126_Dolphin_m.12429.txt	snake+lizard+turle+croc+bird_vs_rest		control	1088	0.0895	0.19215	2.0296
PAML.dN.dS.output.TRX_853_Pigeon_m.40449.txt	snake+lizard+turle+croc+bird_vs_rest		control	1088	0.0895	0.1555	1.7522
PAML.dN.dS.output.TRX_3405_Trachemys_m.37944.txt	snake+lizard+turle+croc+bird_vs_rest		control	1088	0.08975	0.10705	1.25255
PAML.dN.dS.output.TRX_1579_SM15_m.114131.txt	snake+lizard+turle+croc+bird_vs_rest		control	1088	0.08985	0.1267	1.4612
PAML.dN.dS.output.TRX_3560_ENSP00000428564.txt	snake+lizard+turle+croc+bird_vs_rest		control	1088	0.08995	0.1169	1.23075
PAML.dN.dS.output.TRX_171_SM8_m.50943.txt	snake+lizard+turle+croc+bird_vs_rest		control	1088	0.09045	0.0845	0.95145
PAML.dN.dS.output.TRX_517_SM3_m.18575.txt	snake+lizard+turle+croc+bird_vs_rest		control	1088	0.0913	0.1104	1.05115
PAML.dN.dS.output.TRX_391_Armadillo_m.79923.txt	snake+lizard+turle+croc+bird_vs_rest		control	1088	0.0915	0.1744	1.90125
PAML.dN.dS.output.TRX_2257_SM2_m.23021.txt	snake+lizard+turle+croc+bird_vs_rest		control	1088	0.0915	0.1794	2.04105
PAML.dN.dS.output.TRX_828_ENSCAFP00000029215.txt	snake+lizard+turle+croc+bird_vs_rest		control	1088	0.0917	0.2191	2.3957
PAML.dN.dS.output.TRX_469_ENSSHAP00000004233.txt	snake+lizard+turle+croc+bird_vs_rest		control	1088	0.09175	0.1741	1.929
PAML.dN.dS.output.TRX_1564_ENSTGUP00000000989.txt	snake+lizard+turle+croc+bird_vs_rest		control	1088	0.0926	0.11285	1.27045
PAML.dN.dS.output.TRX_4385_Naked_mole_rat_m.188713.txt	snake+lizard+turle+croc+bird_vs_rest		control	1088	0.0927	0.17345	1.8161
PAML.dN.dS.output.TRX_4212_SM14_m.73455.txt	snake+lizard+turle+croc+bird_vs_rest		control	1088	0.0928	0.1347	1.53315
PAML.dN.dS.output.TRX_339_Gator_sinesis_m.27922.txt	snake+lizard+turle+croc+bird_vs_rest		control	1088	0.09315	0.1276	1.4061
PAML.dN.dS.output.TRX_2930_Tenrec_m.31049.txt	snake+lizard+turle+croc+bird_vs_rest		control	1088	0.0933	0.1177	1.23855
PAML.dN.dS.output.TRX_1949_BrandttBat_m.8866.txt	snake+lizard+turle+croc+bird_vs_rest		control	1088	0.09345	0.16125	1.61765
PAML.dN.dS.output.TRX_1424_SM7_m.184898.txt	snake+lizard+turle+croc+bird_vs_rest		control	1088	0.09345	0.1606	1.69905
PAML.dN.dS.output.TRX_782_SM12_m.199658.txt	snake+lizard+turle+croc+bird_vs_rest		control	1088	0.09435	0.1582	1.5588
PAML.dN.dS.output.TRX_1210_SM1_m.25043.txt	snake+lizard+turle+croc+bird_vs_rest		control	1088	0.0946	0.19225	2.0484
PAML.dN.dS.output.TRX_1850_Naked_mole_rat_m.33754.txt	snake+lizard+turle+croc+bird_vs_rest		control	1088	0.0956	0.1805	1.90405
PAML.dN.dS.output.TRX_3666_ENSNLEP00000019696.txt	snake+lizard+turle+croc+bird_vs_rest		control	1088	0.0957	0.1737	1.77955
PAML.dN.dS.output.TRX_484_ENSPPYP00000006023.txt	snake+lizard+turle+croc+bird_vs_rest		control	1088	0.096	0.12525	1.25595
PAML.dN.dS.output.TRX_1352_SM8_m.33657.txt	snake+lizard+turle+croc+bird_vs_rest		control	1088	0.0964	0.12375	1.4013
PAML.dN.dS.output.TRX_2747_Gator_sinesis_m.8105.txt	snake+lizard+turle+croc+bird_vs_rest		control	1088	0.0965	0.1652	1.6566
PAML.dN.dS.output.TRX_586_ENSSHAP00000012133.txt	snake+lizard+turle+croc+bird_vs_rest		control	1088	0.09695	0.1948	1.91325
PAML.dN.dS.output.TRX_440_SakerFalcon_m.32464.txt	snake+lizard+turle+croc+bird_vs_rest		control	1088	0.09705	0.07055	0.7188
PAML.dN.dS.output.TRX_1575_Armadillo_m.31447.txt	snake+lizard+turle+croc+bird_vs_rest		control	1088	0.09845	0.14025	1.41005
PAML.dN.dS.output.TRX_394_BrandttBat_m.77086.txt	snake+lizard+turle+croc+bird_vs_rest		control	1088	0.09885	0.1132	1.14805
PAML.dN.dS.output.TRX_2651_Vole_m.63438.txt	snake+lizard+turle+croc+bird_vs_rest		control	1088	0.0999	0.11495	1.42645
PAML.dN.dS.output.TRX_1556_Naked_mole_rat_m.91097.txt	snake+lizard+turle+croc+bird_vs_rest		control	1088	0.1004	0.2052	2.0356
PAML.dN.dS.output.TRX_1413_ENSCAFP00000000889.txt	snake+lizard+turle+croc+bird_vs_rest		control	1088	0.1005	0.1541	1.4044
PAML.dN.dS.output.TRX_726_ENSSHAP00000012464.txt	snake+lizard+turle+croc+bird_vs_rest		control	1088	0.10065	0.12425	1.2402
PAML.dN.dS.output.TRX_23_ENSCAFP00000040621.txt	snake+lizard+turle+croc+bird_vs_rest		control	1088	0.1007	0.18935	1.9161
PAML.dN.dS.output.TRX_4641_Naked_mole_rat_m.121317.txt	snake+lizard+turle+croc+bird_vs_rest		control	1088	0.1012	0.22605	2.34995
PAML.dN.dS.output.TRX_522_SM13_m.100026.txt	snake+lizard+turle+croc+bird_vs_rest		control	1088	0.10125	0.1227	1.1787
PAML.dN.dS.output.TRX_2109_SakerFalcon_m.14747.txt	snake+lizard+turle+croc+bird_vs_rest		control	1088	0.10195	0.1467	1.4277
PAML.dN.dS.output.TRX_2313_Naked_mole_rat_m.113464.txt	snake+lizard+turle+croc+bird_vs_rest		control	1088	0.102	0.132	1.27135
PAML.dN.dS.output.TRX_686_SM10_m.47207.txt	snake+lizard+turle+croc+bird_vs_rest		control	1088	0.1022	0.1373	1.20835
PAML.dN.dS.output.TRX_1282_SakerFalcon_m.10600.txt	snake+lizard+turle+croc+bird_vs_rest		control	1088	0.1023	0.26445	3
PAML.dN.dS.output.TRX_877_Chrysemys_m.50005.txt	snake+lizard+turle+croc+bird_vs_rest		control	1088	0.10265	0.15745	1.57905
PAML.dN.dS.output.TRX_611_ENSSSCP00000010925.txt	snake+lizard+turle+croc+bird_vs_rest		control	1088	0.10315	0.1764	1.6853
PAML.dN.dS.output.TRX_836_ENSFALP00000013381.txt	snake+lizard+turle+croc+bird_vs_rest		control	1088	0.1032	0.15395	1.46675
PAML.dN.dS.output.TRX_3033_SM5_m.6082.txt	snake+lizard+turle+croc+bird_vs_rest		control	1088	0.10385	0.1519	1.4851
PAML.dN.dS.output.TRX_313_Dolphin_m.35666.txt	snake+lizard+turle+croc+bird_vs_rest		control	1088	0.10405	0.1199	1.2192
PAML.dN.dS.output.TRX_2822_Dolphin_m.1166.txt	snake+lizard+turle+croc+bird_vs_rest		control	1088	0.1041	0.15025	1.41695
PAML.dN.dS.output.TRX_3285_Naked_mole_rat_m.66933.txt	snake+lizard+turle+croc+bird_vs_rest		control	1088	0.1043	0.13705	1.30765
PAML.dN.dS.output.TRX_1839_SM8_m.41095.txt	snake+lizard+turle+croc+bird_vs_rest		control	1088	0.1044	0.1051	0.9291
PAML.dN.dS.output.TRX_297_ENSMODP00000018032.txt	snake+lizard+turle+croc+bird_vs_rest		control	1088	0.10495	0.1841	1.67885
PAML.dN.dS.output.TRX_2644_Shrew_m.31075.txt	snake+lizard+turle+croc+bird_vs_rest		control	1088	0.1054	0.1919	1.83365
PAML.dN.dS.output.TRX_2520_Naked_mole_rat_m.21495.txt	snake+lizard+turle+croc+bird_vs_rest		control	1088	0.1054	0.1625	1.52775
PAML.dN.dS.output.TRX_1176_ENSFALP00000011468.txt	snake+lizard+turle+croc+bird_vs_rest		control	1088	0.10565	0.0995	0.83855
PAML.dN.dS.output.TRX_585_Vole_m.31930.txt	snake+lizard+turle+croc+bird_vs_rest		control	1088	0.1062	0.1834	1.76865
PAML.dN.dS.output.TRX_483_ENSFALP00000011354.txt	snake+lizard+turle+croc+bird_vs_rest		control	1088	0.10685	0.1652	1.52115
PAML.dN.dS.output.TRX_577_Pika_m.19591.txt	snake+lizard+turle+croc+bird_vs_rest		control	1088	0.1069	0.1223	1.2142
PAML.dN.dS.output.TRX_2761_Gator_sinesis_m.40137.txt	snake+lizard+turle+croc+bird_vs_rest		control	1088	0.1079	0.1729	1.62815
PAML.dN.dS.output.TRX_1626_Gator_sinesis_m.10620.txt	snake+lizard+turle+croc+bird_vs_rest		control	1088	0.10805	0.1293	1.2132
PAML.dN.dS.output.TRX_1779_SM15_m.92089.txt	snake+lizard+turle+croc+bird_vs_rest		control	1088	0.1091	0.1553	1.41225
PAML.dN.dS.output.TRX_945_ENSACAP00000006959.txt	snake+lizard+turle+croc+bird_vs_rest		control	1088	0.1091	0.21805	2.0317
PAML.dN.dS.output.TRX_4355_Vole_m.66807.txt	snake+lizard+turle+croc+bird_vs_rest		control	1088	0.1099	0.1327	1.2168
PAML.dN.dS.output.TRX_1927_Armadillo_m.72203.txt	snake+lizard+turle+croc+bird_vs_rest		control	1088	0.1101	0.15145	1.36705
PAML.dN.dS.output.TRX_1989_Pigeon_m.38007.txt	snake+lizard+turle+croc+bird_vs_rest		control	1088	0.1109	0.15975	1.41825
PAML.dN.dS.output.TRX_2372_ENSCAFP00000027197.txt	snake+lizard+turle+croc+bird_vs_rest		control	1088	0.1112	0.1826	1.6593
PAML.dN.dS.output.TRX_3945_ENSFALP00000000631.txt	snake+lizard+turle+croc+bird_vs_rest		control	1088	0.1113	0.1581	1.42825
PAML.dN.dS.output.TRX_552_ENSSHAP00000014786.txt	snake+lizard+turle+croc+bird_vs_rest		control	1088	0.1119	0.13805	1.2833
PAML.dN.dS.output.TRX_3325_Naked_mole_rat_m.32042.txt	snake+lizard+turle+croc+bird_vs_rest		control	1088	0.11215	0.1593	1.42085
PAML.dN.dS.output.TRX_435_Dolphin_m.32725.txt	snake+lizard+turle+croc+bird_vs_rest		control	1088	0.1124	0.1664	1.4474
PAML.dN.dS.output.TRX_1805_ENSMODP00000022474.txt	snake+lizard+turle+croc+bird_vs_rest		control	1088	0.1129	0.1459	1.28355
PAML.dN.dS.output.TRX_893_Pika_m.52675.txt	snake+lizard+turle+croc+bird_vs_rest		control	1088	0.11345	0.1257	1.0955
PAML.dN.dS.output.TRX_4064_ENSMODP00000005167.txt	snake+lizard+turle+croc+bird_vs_rest		control	1088	0.1141	0.1919	1.69035
PAML.dN.dS.output.TRX_1157_HS11_m.111080.txt	snake+lizard+turle+croc+bird_vs_rest		control	1088	0.11435	0.178	1.5147
PAML.dN.dS.output.TRX_892_SM3_m.8198.txt	snake+lizard+turle+croc+bird_vs_rest		control	1088	0.11445	0.16895	1.43535
PAML.dN.dS.output.TRX_3222_Chrysemys_m.17424.txt	snake+lizard+turle+croc+bird_vs_rest		control	1088	0.11475	0.1904	1.508
PAML.dN.dS.output.TRX_2204_BrandttBat_m.64298.txt	snake+lizard+turle+croc+bird_vs_rest		control	1088	0.1148	0.1843	1.58445
PAML.dN.dS.output.TRX_3095_ENSMODP00000014502.txt	snake+lizard+turle+croc+bird_vs_rest		control	1088	0.115	0.2095	1.8395
PAML.dN.dS.output.TRX_143_SM3_m.6858.txt	snake+lizard+turle+croc+bird_vs_rest		control	1088	0.1158	0.25965	2.21425
PAML.dN.dS.output.TRX_4040_SM1_m.44706.txt	snake+lizard+turle+croc+bird_vs_rest		control	1088	0.1161	0.1826	1.62585
PAML.dN.dS.output.TRX_371_ENSACAP00000015936.txt	snake+lizard+turle+croc+bird_vs_rest		control	1088	0.1163	0.10315	0.9129
PAML.dN.dS.output.TRX_1606_ENSFALP00000010654.txt	snake+lizard+turle+croc+bird_vs_rest		control	1088	0.11635	0.19605	1.6401
PAML.dN.dS.output.TRX_503_Vole_m.46764.txt	snake+lizard+turle+croc+bird_vs_rest		control	1088	0.1178	0.2067	1.757
PAML.dN.dS.output.TRX_5053_BrandttBat_m.63790.txt	snake+lizard+turle+croc+bird_vs_rest		control	1088	0.1188	0.2179	1.8476
PAML.dN.dS.output.TRX_4107_Naked_mole_rat_m.23905.txt	snake+lizard+turle+croc+bird_vs_rest		control	1088	0.11885	0.1789	1.4757
PAML.dN.dS.output.TRX_1656_Gator_sinesis_m.31838.txt	snake+lizard+turle+croc+bird_vs_rest		control	1088	0.11905	0.1834	1.53065
PAML.dN.dS.output.TRX_2767_ENSMODP00000003337.txt	snake+lizard+turle+croc+bird_vs_rest		control	1088	0.11945	0.09655	0.8071
PAML.dN.dS.output.TRX_3929_Armadillo_m.90484.txt	snake+lizard+turle+croc+bird_vs_rest		control	1088	0.1198	0.21395	1.80615
PAML.dN.dS.output.TRX_188_SakerFalcon_m.1564.txt	snake+lizard+turle+croc+bird_vs_rest		control	1088	0.12115	0.233	1.88445
PAML.dN.dS.output.TRX_1815_Pigeon_m.20967.txt	snake+lizard+turle+croc+bird_vs_rest		control	1088	0.1222	0.15825	1.3358
PAML.dN.dS.output.TRX_286_BrandttBat_m.23354.txt	snake+lizard+turle+croc+bird_vs_rest		control	1088	0.12315	0.1127	0.94315
PAML.dN.dS.output.TRX_4472_ENSNLEP00000018552.txt	snake+lizard+turle+croc+bird_vs_rest		control	1088	0.12385	0.16805	1.31325
PAML.dN.dS.output.TRX_437_Naked_mole_rat_m.136631.txt	snake+lizard+turle+croc+bird_vs_rest		control	1088	0.12415	0.2203	1.5933
PAML.dN.dS.output.TRX_953_Pika_m.28538.txt	snake+lizard+turle+croc+bird_vs_rest		control	1088	0.1242	0.20825	1.6241
PAML.dN.dS.output.TRX_110_SM11_m.26864.txt	snake+lizard+turle+croc+bird_vs_rest		control	1088	0.1248	0.0535	0.45095
PAML.dN.dS.output.TRX_920_BrandttBat_m.54744.txt	snake+lizard+turle+croc+bird_vs_rest		control	1088	0.1251	0.2092	1.6686
PAML.dN.dS.output.TRX_1966_SM9_m.102661.txt	snake+lizard+turle+croc+bird_vs_rest		control	1088	0.12515	0.19205	1.5288
PAML.dN.dS.output.TRX_2348_Naked_mole_rat_m.122822.txt	snake+lizard+turle+croc+bird_vs_rest		control	1088	0.1253	0.2277	1.82415
PAML.dN.dS.output.TRX_4856_Shrew_m.37582.txt	snake+lizard+turle+croc+bird_vs_rest		control	1088	0.1254	0.1635	1.29965
PAML.dN.dS.output.TRX_3120_Naked_mole_rat_m.38747.txt	snake+lizard+turle+croc+bird_vs_rest		control	1088	0.12605	0.199	1.55325
PAML.dN.dS.output.TRX_4453_SM15_m.15927.txt	snake+lizard+turle+croc+bird_vs_rest		control	1088	0.12665	0.1358	1.02575
PAML.dN.dS.output.TRX_526_Naked_mole_rat_m.177347.txt	snake+lizard+turle+croc+bird_vs_rest		control	1088	0.1268	0.1577	1.22975
PAML.dN.dS.output.TRX_1585_ENSPPYP00000001539.txt	snake+lizard+turle+croc+bird_vs_rest		control	1088	0.1272	0.1881	1.39885
PAML.dN.dS.output.TRX_904_SM10_m.46105.txt	snake+lizard+turle+croc+bird_vs_rest		control	1088	0.1274	0.15925	1.25395
PAML.dN.dS.output.TRX_463_Trachemys_m.99024.txt	snake+lizard+turle+croc+bird_vs_rest		control	1088	0.1275	0.199	1.55905
PAML.dN.dS.output.TRX_5032_SM3_m.17350.txt	snake+lizard+turle+croc+bird_vs_rest		control	1088	0.1277	0.2073	1.60125
PAML.dN.dS.output.TRX_3867_Perigrin_Falcon_m.32526.txt	snake+lizard+turle+croc+bird_vs_rest		control	1088	0.1283	0.1866	1.447
PAML.dN.dS.output.TRX_1937_Shrew_m.21287.txt	snake+lizard+turle+croc+bird_vs_rest		control	1088	0.12905	0.1727	1.3567
PAML.dN.dS.output.TRX_370_ENSOANP00000013490.txt	snake+lizard+turle+croc+bird_vs_rest		control	1088	0.1303	0.1253	0.96505
PAML.dN.dS.output.TRX_599_Chrysemys_m.18521.txt	snake+lizard+turle+croc+bird_vs_rest		control	1088	0.13085	0.1927	1.4741
PAML.dN.dS.output.TRX_1681_Armadillo_m.3780.txt	snake+lizard+turle+croc+bird_vs_rest		control	1088	0.1309	0.1753	1.3921
PAML.dN.dS.output.TRX_1195_Trachemys_m.23049.txt	snake+lizard+turle+croc+bird_vs_rest		control	1088	0.1315	0.2365	1.7975
PAML.dN.dS.output.TRX_1354_Armadillo_m.76247.txt	snake+lizard+turle+croc+bird_vs_rest		control	1088	0.1322	0.215	1.40235
PAML.dN.dS.output.TRX_2047_ENSGGOP00000019390.txt	snake+lizard+turle+croc+bird_vs_rest		control	1088	0.1323	0.1452	1.1135
PAML.dN.dS.output.TRX_2973_ENSOCUP00000009127.txt	snake+lizard+turle+croc+bird_vs_rest		control	1088	0.1335	0.1409	1.1231
PAML.dN.dS.output.TRX_2345_HS08_m.31170.txt	snake+lizard+turle+croc+bird_vs_rest		control	1088	0.13375	0.1393	1.0083
PAML.dN.dS.output.TRX_1690_SM12_m.40327.txt	snake+lizard+turle+croc+bird_vs_rest		control	1088	0.13385	0.17555	1.24105
PAML.dN.dS.output.TRX_3148_ENSPPYP00000007322.txt	snake+lizard+turle+croc+bird_vs_rest		control	1088	0.13405	0.17195	1.2345
PAML.dN.dS.output.TRX_950_Armadillo_m.96434.txt	snake+lizard+turle+croc+bird_vs_rest		control	1088	0.13495	0.1854	1.3962
PAML.dN.dS.output.TRX_3164_Dolphin_m.12233.txt	snake+lizard+turle+croc+bird_vs_rest		control	1088	0.135	0.19685	1.4511
PAML.dN.dS.output.TRX_2927_SakerFalcon_m.25913.txt	snake+lizard+turle+croc+bird_vs_rest		control	1088	0.13505	0.2272	1.6987
PAML.dN.dS.output.TRX_3048_Naked_mole_rat_m.35852.txt	snake+lizard+turle+croc+bird_vs_rest		control	1088	0.1352	0.23585	1.67865
PAML.dN.dS.output.TRX_1685_Dolphin_m.39804.txt	snake+lizard+turle+croc+bird_vs_rest		control	1088	0.13585	0.1754	1.3116
PAML.dN.dS.output.TRX_1592_ENSCAFP00000005551.txt	snake+lizard+turle+croc+bird_vs_rest		control	1088	0.136	0.16735	1.23905
PAML.dN.dS.output.TRX_813_SM15_m.11708.txt	snake+lizard+turle+croc+bird_vs_rest		control	1088	0.1363	0.1744	1.2815
PAML.dN.dS.output.TRX_1714_Bugee_m.33194.txt	snake+lizard+turle+croc+bird_vs_rest		control	1088	0.13725	0.20515	1.4792
PAML.dN.dS.output.TRX_324_SM9_m.77863.txt	snake+lizard+turle+croc+bird_vs_rest		control	1088	0.13765	0.21345	1.5952
PAML.dN.dS.output.TRX_426_Gator_sinesis_m.24811.txt	snake+lizard+turle+croc+bird_vs_rest		control	1088	0.13905	0.1947	1.385
PAML.dN.dS.output.TRX_1196_Naked_mole_rat_m.57931.txt	snake+lizard+turle+croc+bird_vs_rest		control	1088	0.1398	0.20065	1.3746
PAML.dN.dS.output.TRX_2638_Dolphin_m.23437.txt	snake+lizard+turle+croc+bird_vs_rest		control	1088	0.1401	0.2497	1.82625
PAML.dN.dS.output.TRX_359_SM6_m.4466.txt	snake+lizard+turle+croc+bird_vs_rest		control	1088	0.14015	0.1894	1.3787
PAML.dN.dS.output.TRX_277_SM10_m.23064.txt	snake+lizard+turle+croc+bird_vs_rest		control	1088	0.1403	0.25255	1.83925
PAML.dN.dS.output.TRX_1655_Naked_mole_rat_m.203624.txt	snake+lizard+turle+croc+bird_vs_rest		control	1088	0.1413	0.22635	1.58715
PAML.dN.dS.output.TRX_839_ENSCAFP00000036029.txt	snake+lizard+turle+croc+bird_vs_rest		control	1088	0.143	0.2299	1.6469
PAML.dN.dS.output.TRX_2404_SM9_m.112968.txt	snake+lizard+turle+croc+bird_vs_rest		control	1088	0.14405	0.1477	1.0886
PAML.dN.dS.output.TRX_2582_ENSOCUP00000004223.txt	snake+lizard+turle+croc+bird_vs_rest		control	1088	0.14645	0.2156	1.4667
PAML.dN.dS.output.TRX_2720_Naked_mole_rat_m.15299.txt	snake+lizard+turle+croc+bird_vs_rest		control	1088	0.14755	0.2344	1.5324
PAML.dN.dS.output.TRX_3226_SM10_m.147213.txt	snake+lizard+turle+croc+bird_vs_rest		control	1088	0.14815	0.2299	1.5031
PAML.dN.dS.output.TRX_1813_ENSGALP00000018176.txt	snake+lizard+turle+croc+bird_vs_rest		control	1088	0.14935	0.22765	1.47435
PAML.dN.dS.output.TRX_820_Tenrec_m.32745.txt	snake+lizard+turle+croc+bird_vs_rest		control	1088	0.15115	0.24245	1.55655
PAML.dN.dS.output.TRX_1494_SM10_m.100525.txt	snake+lizard+turle+croc+bird_vs_rest		control	1088	0.1516	0.23675	1.53595
PAML.dN.dS.output.TRX_1583_SakerFalcon_m.31186.txt	snake+lizard+turle+croc+bird_vs_rest		control	1088	0.1549	0.2287	1.434
PAML.dN.dS.output.TRX_3022_ENSSHAP00000001723.txt	snake+lizard+turle+croc+bird_vs_rest		control	1088	0.1561	0.2317	1.46845
PAML.dN.dS.output.TRX_969_ENSOCUP00000007108.txt	snake+lizard+turle+croc+bird_vs_rest		control	1088	0.157	0.1964	1.2746
PAML.dN.dS.output.TRX_2691_Chrysemys_m.61266.txt	snake+lizard+turle+croc+bird_vs_rest		control	1088	0.15875	0.2078	1.24145
PAML.dN.dS.output.TRX_3186_Bugee_m.22096.txt	snake+lizard+turle+croc+bird_vs_rest		control	1088	0.15945	0.19615	1.23325
PAML.dN.dS.output.TRX_3168_SM10_m.100838.txt	snake+lizard+turle+croc+bird_vs_rest		control	1088	0.1624	0.2213	1.3671
PAML.dN.dS.output.TRX_2358_Pika_m.14345.txt	snake+lizard+turle+croc+bird_vs_rest		control	1088	0.16815	0.1984	1.1966
PAML.dN.dS.output.TRX_1672_Dolphin_m.19039.txt	snake+lizard+turle+croc+bird_vs_rest		control	1088	0.16865	0.2931	1.71845
PAML.dN.dS.output.TRX_338_BrandttBat_m.33406.txt	snake+lizard+turle+croc+bird_vs_rest		control	1088	0.17075	0.20455	1.1957
PAML.dN.dS.output.TRX_364_ENSPPYP00000020608.txt	snake+lizard+turle+croc+bird_vs_rest		control	1088	0.17135	0.27495	1.63195
PAML.dN.dS.output.TRX_2935_ENSCAFP00000042050.txt	snake+lizard+turle+croc+bird_vs_rest		control	1088	0.17495	0.2363	1.39295
PAML.dN.dS.output.TRX_3140_ENSGALP00000014689.txt	snake+lizard+turle+croc+bird_vs_rest		control	1088	0.17585	0.20495	1.2612
PAML.dN.dS.output.TRX_28_ENSOCUP00000006748.txt	snake+lizard+turle+croc+bird_vs_rest		control	1088	0.17595	0.30045	1.7664
PAML.dN.dS.output.TRX_1174_SM11_m.49102.txt	snake+lizard+turle+croc+bird_vs_rest		control	1088	0.178	0.2375	1.3146
PAML.dN.dS.output.TRX_1262_SM11_m.40082.txt	snake+lizard+turle+croc+bird_vs_rest		control	1088	0.1784	0.21305	1.18915
PAML.dN.dS.output.TRX_3801_Gator_sinesis_m.25524.txt	snake+lizard+turle+croc+bird_vs_rest		control	1088	0.1799	0.16715	0.8852
PAML.dN.dS.output.TRX_1357_ENSNLEP00000002105.txt	snake+lizard+turle+croc+bird_vs_rest		control	1088	0.1816	0.25135	1.40085
PAML.dN.dS.output.TRX_1503_Pika_m.56796.txt	snake+lizard+turle+croc+bird_vs_rest		control	1088	0.18165	0.1661	0.88305
PAML.dN.dS.output.TRX_534_Naked_mole_rat_m.34316.txt	snake+lizard+turle+croc+bird_vs_rest		control	1088	0.19895	0.1991	0.9178
PAML.dN.dS.output.TRX_19_SM13_m.10603.txt	snake+lizard+turle+croc+bird_vs_rest		control	1088	0.20355	0.2381	1.1688
PAML.dN.dS.output.TRX_228_Pigeon_m.21756.txt	snake+lizard+turle+croc+bird_vs_rest		control	1088	0.2751	0.2427	0.83375
Ortholog10335_Vole_m.28214	snake+lizard+turle+croc+bird_vs_rest	SFN	test	434	0.22805	0.1554	0.6972
Ortholog10584_ENSMODP00000018831	snake+lizard+turle+croc+bird_vs_rest	TP63	test	480	0.02345	0.02625	1.10515
Ortholog10083_ENSFALP00000013580	snake+lizard+turle+croc+bird_vs_rest	SERPINB5	test	480	0.14245	0.22535	1.59695
Ortholog8390_SM6_m.13708	snake+lizard+turle+croc+bird_vs_rest	GADD45G	test	540	0.0823	0.11635	1.51975
Ortholog1832_Armadillo_m.74374	snake+lizard+turle+croc+bird_vs_rest	CASP9	test	576	0.15685	0.25935	1.62305
Ortholog6497_ENSMMUP00000037143	snake+lizard+turle+croc+bird_vs_rest	CHEK2	test	620	0.1463	0.2025	1.35365
Ortholog8218_Naked_mole_rat_m.41	snake+lizard+turle+croc+bird_vs_rest	RCHY1	test	649	0.0491	0.1042	2.06375
Ortholog7864_ENSOCUP00000013388	snake+lizard+turle+croc+bird_vs_rest	CCND2	test	651	0.0534	0.0791	1.4818
Ortholog8575_Chrysemys_m.19917	snake+lizard+turle+croc+bird_vs_rest	ZMAT3	test	672	0.0705	0.1082	1.48435
Ortholog7318_Bugee_m.22643	snake+lizard+turle+croc+bird_vs_rest	PIDD	test	682	0.22275	0.35365	1.5949
Ortholog7560_Armadillo_m.1070	snake+lizard+turle+croc+bird_vs_rest	IGF1	test	832	0.1197	0.1689	1.29505
Ortholog3518_Naked_mole_rat_m.213111	snake+lizard+turle+croc+bird_vs_rest	RRM2b	test	840	0.03685	0.054	1.4889
Ortholog3236_ENSMODP00000015864	snake+lizard+turle+croc+bird_vs_rest	CCNE1	test	840	0.09565	0.1712	1.77355
Ortholog4211_Vole_m.49759	snake+lizard+turle+croc+bird_vs_rest	MAPK14	test	841	0.0307	0.0284	1.0434
Ortholog6244_ENSGALP00000020311	snake+lizard+turle+croc+bird_vs_rest	IGFBP3	test	841	0.0494	0.1351	3
Ortholog535_Naked_mole_rat_m.175667	snake+lizard+turle+croc+bird_vs_rest	CYC	test	868	0.0377	0.05845	1.62405
Ortholog2566_Perigrin_Falcon_m.29477	snake+lizard+turle+croc+bird_vs_rest	SIRT6	test	891	0.1416	0.178	1.2786
Ortholog4468_Vole_m.55582	snake+lizard+turle+croc+bird_vs_rest	CASP3	test	896	0.1412	0.24455	1.72275
Ortholog5814_ENSMGAP00000016064	snake+lizard+turle+croc+bird_vs_rest	ATM	test	949	0.0977	0.1605	1.527
Ortholog4412_Tenrec_m.44492	snake+lizard+turle+croc+bird_vs_rest	CCND1	test	957	0.0331	0.086	3
Ortholog5224_ENSGALP00000001432	snake+lizard+turle+croc+bird_vs_rest	CHEK1	test	960	0.0431	0.1093	3
Ortholog1458_HS11_m.42721	snake+lizard+turle+croc+bird_vs_rest	SESN3	test	960	0.0454	0.0506	1.1128
Ortholog5527_ENSACAP00000014367	snake+lizard+turle+croc+bird_vs_rest	CCNG1	test	960	0.07115	0.1158	1.6124
Ortholog3122_ENSNLEP00000023664	snake+lizard+turle+croc+bird_vs_rest	MDM4	test	992	0.1476	0.2913	1.8613
Ortholog2659_ENSFALP00000011473	snake+lizard+turle+croc+bird_vs_rest	APAF1	test	1016	0.12605	0.1899	1.4262
Ortholog1778_SM12_m.160379	snake+lizard+turle+croc+bird_vs_rest	SIAH1	test	1020	0.0022	0.0015	0.8115
Ortholog3548_SM10_m.85204	snake+lizard+turle+croc+bird_vs_rest	Steap3	test	1020	0.139	0.197	1.4135
Ortholog4195_Pigeon_m.19588	snake+lizard+turle+croc+bird_vs_rest	ATR	test	1023	0.0628	0.0889	1.4106
Ortholog365_SM9_m.19464	snake+lizard+turle+croc+bird_vs_rest	PTEN	test	1054	0.0514	0.0289	0.56585
Ortholog2326_Tenrec_m.27350	snake+lizard+turle+croc+bird_vs_rest	PPM1D	test	1056	0.0784	0.1617	2.1713
Ortholog1363_ENSMPUP00000015376	snake+lizard+turle+croc+bird_vs_rest	TSC2	test	1061	0.0581	0.1092	1.8307
Ortholog430_ENSACAP00000014494	snake+lizard+turle+croc+bird_vs_rest	RFWD2	test	1085	0.0079	0.0112	1.423
Ortholog342_Vole_m.10787	snake+lizard+turle+croc+bird_vs_rest	EI24	test	1088	0.02435	0.05745	2.34855
