# Supplementary material for: Contrasting Patterns of Rapid Molecular Evolution within the p53 Network across Mammal and Sauropsid Lineages
Source: Genome Biol Evol. 2019 Jan 21;11(3):629–43. doi: 10.1093/gbe/evy273 (PMC6406535; doi:10.1093/gbe/evy273)
Supplement: Supplementary Data [file evy273_supp.zip › Table S6 - Branch-site.xlsx]

## Sheet: Sheet1
Gene	Reptile	Squamates	Lizard	Snake	Turtle	Crocodile	Bird	Mammal	Primate	Rodent	Marsupial	Bat	Monotreme	Elephant
APAF1	3.34	5.88	1.5	0	0	5.9	10.95*	6.65	0	0	0.28	1.58	0	2.81
ATM	17.73*	21.68*	36.21*	7.44	1.04	14.39*	0	3.6	0	0	0	2.73	0	0
ATR	7.51	2.44	10.59*	0	0	1.2	7.19	10.46*	0	0	6.19	0	0	0
BAX	0	0	0	0.6	0	1.58	0	4.29	0	-0.05	0	0.61	NA	54.83*
BID	0	21.17*	6.13	0	11.34*	-0.38	1.15	0	0	0	0	0	0	8.76
CASP3	1.47	1.03	0.19	0.27	0	0	0.8	0	0	0	0	0	2.56	1.27
CASP8	0	NA	NA	NA	0	0	15.00*	2.23	0	0	1.6	0	11.60*	20.71*
CASP9	0	0	0	NA	0	NA	0	3.24	2.78	0	0	0	0	0
CCND1	0	0	0	0	0	0	0	0	0	0	9.68*	0	35.65*	0
CCND2	0.08	0	0	NA	0	0.57	0	0	0	0	5.44	0.17	0.34	0
CCNE1	0.14	0	0	0	10.58*	NA	0	7.68	0	0	2.89	NA	31.14*	0
CCNG1	0.09	0.52	0.08	1.08	0	16.38*	0	1.41	-0.25	0.28	0	0	3.12	0
CDKN1A	7.37	0.92	1.26	0	0.44	1.61	1.45	5.33	0	0	12.83*	0	NA	0
CHEK1	4.39	0.49	0	0	0	0	1.71	3.07	0	0	4.47	2.01	1.34	0
CHEK2	3.52	0.39	0.39	NA	10.99*	0.07	0	6.42	0	0	9.08	0	14.57*	15.28*
CYC	0	0	0	4.88	0	0	0	0	0	0	0	2.55	2.59	0
EI24	0	0	0	0	0	0	4.13	0	0	0	0	0	28.38*	0
FAS	14.95*	10.32*	43.71*	3.96	3.64	5.68	7.5	0	0	0.01	NA	1.02	NA	0
GADD45G	0	0	4.14	0	NA	0.84	0	0.54	0	-0.53	0.03	3.91	NA	0
GTSE1	24.61*	15.82*	24.63*	37.13*	0	8.83	20.53*	17.39*	0	0	NA	NA	NA	0.33
IGF1	6.28	6.06	1.29	0	0	0	0	0	0	0	0	0.61	0	18.06*
IGFBP3	0	0	0	0	0	0	0	0	0	0	4.03	NA	9.64*	0.04
MAPK14	1.56	0	0	0	0	0	0	0	0	0	0	0	NA	0
MDM2	5.67	7.32	17.83*	4.79	0	17.38*	0	16.60*	0	0	4.65	1.53	9.98*	0
MDM4	0	0	0.14	6.73	0	0	1.37	2.61	4.69	0	0	3	0	0
P48	0.43	0	0	2.83	0	14.10*	5	12.23*	0.01	0	13.67*	0.01	2.71	3.57
P53	14.75*	9.12*	9.45*	9.80*	6.14	17.11*	NA	8.3	0	0	0	0	NA	27.68*
P63	35.99*	36.80*	36.80*	NA	0	0.61	0	0	0	0	0	0	1.33	0
PERP	7.21	9.63*	3.06	0	0.81	1.32	7.64	11.47*	0	0	3.18	0	4.67	0
PIDD	16.46*	7.23	0	1.17	0	8.71	9.72*	26.03*	0	0	NA	NA	NA	20.26*
PPM1D	0.92	0.92	1.44	0	0	0	0	2.81	0.01	0	0	0	10.39*	0
PTEN	0	0	0.55	0	0	0	0	0	0	0	0	0	0	0
RCHY1	0	0	0	NA	0	0	3.28	0	0	0	0	0	0	0
RFWD2	0	0	0.29	0	0	0	0	0.05	0	-0.01	0	0.01	0	0.02
RRM2b	0	0	0	0	0	0	0	0	0	0	0	0	0	0
SERPINB5	3.79	NA	NA	NA	0	0	0	16.62*	0	0	0	0.31	9.06*	0
SERPINE1	19.74*	10.14*	4.65	0	24.27*	3.11	NA	3.73	0	0	5.01	0	0	0
SESN3	0	0	0	0	0	0	0	0	0	0	0	0	47.95*	0
SFN	3.74	4.59	4.59	NA	0	0.66	0	6.03	0.11	0	3.75	0	7.05	1.1
SHISA5	0	0	4.55	0	0	1.42	0	0	0	0	0	NA	0	0
SIAH1	0	0	0	0	0	0	0	0	0	0	0	0	NA	0
SIRT6	3.03	4.43	4.65	0.88	0	0	0	8.49	0	0	0.16	0	5.77	0
STEAP3	0.37	0	6.69	0	2.88	4.63	0	10.49*	0	0	0	0	NA	0.03
TSC2	2.86	5.42	2.05	6.12	2.22	0	8.13	14.96*	-6.62	0	4.62	3.02	0	0
ZMAT3	1.28	2.75	0	1.74	1.07	0	0	0.53	0	0	0.05	0	0	0
