# Supplementary material for: Contrasting Patterns of Rapid Molecular Evolution within the p53 Network across Mammal and Sauropsid Lineages
Source: Genome Biol Evol. 2019 Jan 21;11(3):629–43. doi: 10.1093/gbe/evy273 (PMC6406535; doi:10.1093/gbe/evy273)
Supplement: Supplementary Data [file evy273_supp.zip › Table S7 Branch-site with frog.xlsx]

## Sheet: Sheet1
Gene	Reptile	Squamates	Lizard	Snake	Turtle	Crocodile	Bird	Mammal	Primate	Rodent	Marsupial	Bat	Monotreme	Elephant
APAF1	0	5.59219	1.19383	0.512342	0	5.28492	8.60*	8.78*	2e-06	-7.8e-05	-7.8e-05	1.24364	-0.000184	4.65545
ATM	-7.8e-05	20.26*	21.02*	3.30514	1.47917	10.81*	0	4.54102	0	2e-06	-7.8e-05	2.50682	-7.8e-05	-0.000184
ATR	-0.000184	4.49846	16.66*	2e-06	-2e-06	0.927986	10.69*	5.36737	-0.000184	0	3.26689	0	-7.8e-05	2e-06
BAX	5.80697	0	0	0.527036	4e-06	2.52362	2e-06	5.83506	-7.8e-05	-7.8e-05	-0.000184	0.525882	NA	54.88*
CASP3	-4e-06	0.507586	0.287328	0.310198	5.6e-05	-7.8e-05	0.218336	-0.000184	-7.8e-05	-0.000184	-7.8e-05	2e-06	2.26896	1.44701
CCND1	0	-7.8e-05	-7.8e-05	2e-06	-7.8e-05	2e-06	0	0	-7.8e-05	-7.8e-05	10.37*	-0.000184	35.61*	-0.000184
CCND2	0	0.357796	0.357796	NA	4e-06	0.57509	-7.8e-05	0	-7.8e-05	0	4.20778	0	0.768712	-7.8e-05
CCNE1	-2e-06	-0.000184	2e-06	0	10.32*	NA	-0.000184	6.63487	0	-7.8e-05	2.34963	NA	29.30*	-0.000184
CCNG1	4e-06	0.308936	0.129234	1.08586	2e-06	18.66*	-7.8e-05	-7.8e-05	-7.8e-05	-7.8e-05	2e-06	0	3.51519	-7.8e-05
CHEK1	3.05121	0.818304	-0.000184	4e-06	2e-06	0	1.89983	1.98785	0	-0.000184	4.04387	2.04005	1.39011	-7.8e-05
CHEK2	12.38*	0.798486	0.798486	NA	5.6e-05	0.295018	-0.000184	4.61905	-0.000184	-7.8e-05	9.70*	-7.8e-05	14.74*	63.14*
CYC	0	-4e-06	-4e-06	5.23224	4e-06	-7.8e-05	2e-06	-0.000184	0	0	0	2.54188	2.54076	-0.000184
FAS	-1.99999e-06	0	25.11*	3.44984	2e-06	3.79706	6.85793	-7.8e-05	0	-7.8e-05	NA	3.44058	NA	-0.000184
GADD45G	2.46635	0.139462	4.54833	5.6e-05	NA	0.810088	0	0	-7.8e-05	-0.000184	0	3.90616	NA	-7.8e-05
GTSE1	2e-06	15.57*	96.37*	57.96*	0	7.07986	-7.8e-05	25.76*	-0.000184	0	NA	NA	NA	-7.8e-05
IGF1	0	5.19947	1.25873	-7.8e-05	-7.8e-05	2e-06	-7.8e-05	-7.8e-05	-7.8e-05	0	-7.8e-05	1.23198	-0.000184	18.60*
MAPK14	0	0	0	-0.000184	28.99*	0	71.02*	1.57488	10.07*	6.16351	-0.000184	-7.8e-05	NA	-7.8e-05
MDM2	0.00021	0.554222	26.90*	7.40933	-0.000184	2e-06	-7.8e-05	12.25*	-7.8e-05	0	1.24047	1.92769	-7.8e-05	-7.8e-05
MDM4	5.6e-05	1.2244	0.797482	5.25996	-0.000184	-7.8e-05	1.23734	2e-06	4.66537	-7.8e-05	0	2.31628	2e-06	-0.000184
P48	4.71184	4e-06	5.6e-05	5.6e-05	9.60*	16.68*	8.24462	11.42*	0.032654	-0.000184	3.84883	0.424222	2.9154	4.6754
P53	0	3.02075	2.55328	1.92024	1.11761	5.01549	NA	4.29661	2e-06	-0.000184	0	-0.000184	NA	19.65*
P63	-2e-06	26.70*	26.70*	NA	-4e-06	0.609286	-0.000184	0	0	-7.8e-05	-7.8e-05	0	1.48188	-0.000184
PERP	10.13*	6.88975	1.94947	-4e-06	1.96218	9.46*	6.95582	20.31*	-7.8e-05	2e-06	3.68762	0	5.09375	-7.8e-05
PIDD	13.02*	12.06*	0.03182	0.93973	-4e-06	9.67*	6.70383	25.22*	-0.000184	0.63275	NA	NA	NA	26.79*
PPM1D	1.75059	0.750578	1.81692	0.787682	2e-06	0	-7.8e-05	3.82136	0	-7.8e-05	-0.000184	-7.8e-05	6.42192	2e-06
PTEN	-2e-06	-2e-06	0.364074	0	5.6e-05	-0.000184	2e-06	4.33056	-7.8e-05	0	0	0	-7.8e-05	-0.000184
RCHY1	0	-4e-06	0	NA	0	-4e-06	3.01685	-7.8e-05	-7.8e-05	1.5309	-0.000184	-0.000184	-0.000184	-7.8e-05
RFWD2	-0.002438	5.6e-05	4.16066	4e-06	5.6e-05	0	2e-06	-0.000184	-7.8e-05	-7.8e-05	-7.8e-05	-0.000184	-7.8e-05	0.412786
RRM2B	-1.8e-05	0	4e-06	0	4e-06	0	0	-7.8e-05	-7.8e-05	-0.000184	0	-7.8e-05	2e-06	-7.8e-05
SERPINB5	7.7002	NA	NA	NA	0	-2e-06	-7.8e-05	6.03708	-0.000184	0	0	0.300236	11.24*	-7.8e-05
SERPINE1	4.69396	8.44596	4.80475	-2e-06	27.80*	3.22682	NA	10.37*	-7.8e-05	-7.8e-05	4.94	-0.000184	-7.8e-05	-0.000184
SESN3	-2e-06	0	-2e-06	-4e-06	0	5.6e-05	-7.8e-05	8.12408	-7.8e-05	-7.8e-05	2e-06	-7.8e-05	46.67*	-7.8e-05
SIAH1	0	-2e-06	-4e-06	0	-2e-06	4e-06	2e-06	-7.8e-05	-7.8e-05	-7.8e-05	0	-7.8e-05	NA	-0.000184
SIR6	-2e-06	3.99383	4.24858	0.936764	0	2e-06	-7.8e-05	1.9406	-0.000184	-0.000184	0.178958	-0.000184	2e-06	2e-06
STEAP3	2.95933	2e-06	9.63*	0	3.20613	4.78533	0	12.15*	-0.000184	-7.8e-05	2e-06	2.18475	NA	-7.8e-05
TSC2	4.34975	4.69464	0.345348	5.32678	0	1.29952	-7.8e-05	-7.8e-05	0	0.072342	0	-7.8e-05	-0.000184	4.05675
ZMAT3	0	0.965664	0	1.82917	-2e-06	2e-06	-0.000184	4.17546	-7.8e-05	-7.8e-05	0.137102	-7.8e-05	-0.000184	-7.8e-05
