# Supplementary material for: Contrasting Patterns of Rapid Molecular Evolution within the p53 Network across Mammal and Sauropsid Lineages
Source: Genome Biol Evol. 2019 Jan 21;11(3):629–43. doi: 10.1093/gbe/evy273 (PMC6406535; doi:10.1093/gbe/evy273)
Supplement: Supplementary Data [file evy273_supp.zip › Table S8 - Clade model C.xlsx]

## Sheet: Sheet1
Gene	Reptile1	Squamates	Lizard	Snake	Turtle	Crocodile	Bird	Mammal1	Primate	Rodent	Marsupial	Bat	Monotreme	Elephant
APAF1	44.96*	15.91*	0.55	24.06*	3.01	29.16*	0.01	44.96*	0	12.99*	12.54*	0.32	4.81	5
ATM	103.18*	8.14	4.68	8.70*	6.98	2.31	66.51*	103.18*	4.42	11.24*	17.72*	22.43*	3.64	3.63
ATR	34.76*	10.14*	7.94	2.91	12.14*	2.94	1.69	34.76*	6.52	60.48*	18.93*	0	0.11	-1416.23
BAX	1.39	2.76	3.67	2.92	1.67	3.92	0.35	1.39	1.34	9.46*	7.33	1.15	NA	46.36*
BID	3.55	3.29	4.13	0.32	0.06	0.31	0.27	3.55	4.09	8.75*	7.12	0.85	0.02	0.3
CASP3	-244.34	2.61	-244.34	0.13	2.75	-244.34	-244.34	-244.34	2.67	10.63*	1.71	-244.34	-244.34	-244.34
CASP8	13.54*	NA	NA	NA	0.45	7.16	8.81*	13.54*	3.61	1.72	0.68	165.64*	5.33	2.64
CASP9	0.02	0.05	0.18	NA	-286.92	NA	0.01	0.02	-286.01	7.51	0.03	0.9	-286.34	0.08
CCND1	-118.58	31.78*	28.47*	2.11	1.11	0.74	4.83	-118.58	0.68	4.81	0.54	0.21	18.64*	10.17*
CCND2	3.67	17.96*	17.96*	NA	1.66	0.21	0.07	3.67	80.14*	22.94*	17.51*	14.62*	1.73	7.03
CCNE1	0.57	0.03	0.23	0.93	0.39	NA	0.38	0.57	0.02	1.59	21.88*	NA	0.62	0.33
CCNG1	9.51*	7.67	1.15	3.2	0.86	1.17	1.01	9.51*	-205.11	3.36	6.51	0.27	0.21	0.1
CDKN1A	26.71*	2.61	5.83	0.1	0.3	0.06	17.32*	26.71*	0.51	4.48	17.99*	0.46	NA	5.55
CHEK1	-381.24	-381.24	3.94	0.35	0.13	3.12	-381.24	-381.24	2.94	12.64*	5.45	0.86	-381.24	0.33
CHEK2	3.89	0.67	0.67	NA	8.26	2.69	0.42	3.89	4.57	12.48*	8.95*	5.54	5	0.93
CYC	-67.3	-66.96	-61.98	-58.13	-67.47	-66.64	-67.41	-67.3	-67.48	-61.84	-61.44	-67.42	-66.21	-66.36
EI24	27.46*	26.64*	30.60*	1.72	84.90*	1.5	12.85*	16.86*	0.08	-282.29	35.74*	1.12	5.09	2.94
FAS	15.36*	17.89*	0.44	13.53*	21.20*	0.11	6.95	15.36*	4.12	0.41	NA	14.88*	NA	7.07
GADD45G	14.44*	4.77	5.94	0	NA	0.78	10.09*	14.44*	11.52*	13.47*	1.72	-8.98	NA	4.94
GTSE1	265.06*	6.69	0.17	10.40*	5.6	4.95	4.92	265.06*	0	1.31	NA	NA	NA	0.09
IGF1	5.24	-41.91	7.15	-45.26	-63.47	-66.89	2.95	69.42*	-64.07	-69.3	-61.44	-68.67	-66.21	-69.14
IGFBP3	-134.51	0.47	0	0.72	0	0.44	-134.51	0.02	2.19	0.02	0.03	NA	3.44	3.76
MAPK14	-2.09	142.58*	7.15	141.84*	2.54	0.78	2.54	-2.09	-2.12	-2.09	147.30*	148.71*	NA	0.41
MDM2	7.67	4.84	0.36	0.2	5.33	1.5	2.65	7.67	27.45*	4.81	2.97	1.48	2.67	0
MDM4	-1.58	382.03*	-1.58	-0.75	0.9	3.58	-1.58	394.65*	1.73	-1.58	-1.2	387.53*	0.24	0.16
P48	16.90*	0.01	0.02	0.54	7.29	0.83	18.72*	16.90*	0	0.07	0.63	6.2	9.77*	1.5
P53	51.09*	42.87*	11.81*	-613.17	-613.17	-613.17	NA	51.09*	3.03	-613.17	-613.17	-613.17	NA	11.12*
P63	4.55	53.53*	53.53*	NA	43.73*	0.05	27.41*	1.3	4.05	18.22*	55.41*	0.03	1.03	4.32
PERP	-1.25	1.57	155	1.54	-1.24	-1.25	1.55	1.59	1.54	270.82*	1.53	1.53	1.53	1.53
PIDD	7.45	0.12	0.07	0.79	6.18	0.01	1.58	7.45	0.82	11.98*	NA	NA	NA	1.19
PPM1D	48.70*	6.82	2.22	0.86	-456.38	0.17	26.33*	12.71*	-2.83	-456.29	6.44	0.47	1.45	0.03
PTEN	0	0	0	-0.27	-0.28	-0.03	0	-0.02	-0.22	0	-0.02	-0.04	0	0
RCHY1	22.24*	1.28	1.28	NA	1.82	0.03	11.79*	22.24*	1.36	0.79	0	0.17	2.24	1.75
RFWD2	75.29*	52.55*	0.5	0.11	0.7	2.04	7.17	75.29*	41.49*	0.82	5.47	-2.28	8.64*	6.55
RRM2b	0	154.24*	154.01*	154.02*	153.95*	155.92*	0	0	200.88*	154.39*	157.13*	154.50*	153.80*	153.80*
SERPINB5	13.62*	NA	NA	NA	15.32*	2.04	4.81	13.62*	0.27	2.34	11.14*	2.46	6.57	0.13
SERPINE1	-545.63	11.86*	8.75	0.36	-539.16	0.01	NA	-545.63	0.73	-545.63	-544.43	1.72	0.51	0
SESN3	0.22	1.87	0.05	0.96	-143.65	0.11	-137.85	-138	-143.65	7.97	0.97	95.93*	26.78*	3.06
SFN	14.63*	0.04	0.04	NA	0.04	1.97	0.57	14.63*	5.37	14.80*	2.61	0.06	0.35	0.6
SHISA5	41.34*	30.67*	2.86	5.52	0	0.01	2.58	41.34*	2.22	0.21	0.03	NA	0.44	0.62
SIAH1	-11.05	-11.05	-11.09	-11.05	-11.16	0.68	-11.07	-11.08	-11.03	-11.07	0.8	-11.05	NA	1.25
SIRT6	-436.54	0.2	0.19	0.72	0.76	0.05	14.83*	4.39	1.18	2.13	1.33	3.64	0.32	3.47
Steap3	3.4	0.02	0.09	0	4.37	0.86	19.20*	3.4	7.12	6.98	0.32	3.4	NA	5.42
TSC2	3.82	-2197.23	1.23	10.15*	29.37*	2.94	16.85*	3.82	-2197.22	0	3.12	1.18	1.22	1.5
ZMAT3	2.12	0.48	0.86	0.51	2.69	0.26	7.88	2.12	0.14	2.59	19.31*	0.21	0.72	0.31
1Footnotes: Theoretically, the likelihood ratio tests should be very similar between the two tests, since the reptile clade model C tests for difference in ω for the reptile clade relative to the remainder of the tree (i.e. the mammalian clade) and vice versa. We noticed that nine of 45 genes seemed unstable in that the likelihood ratio test static was very different between a clade model C with …
