# Supplementary material for: Contrasting Patterns of Rapid Molecular Evolution within the p53 Network across Mammal and Sauropsid Lineages
Source: Genome Biol Evol. 2019 Jan 21;11(3):629–43. doi: 10.1093/gbe/evy273 (PMC6406535; doi:10.1093/gbe/evy273)
Supplement: Supplementary Data [file evy273_supp.zip › Table S9 clade model C with frog.xlsx]

## Sheet: Sheet1
Gene	Reptile1	Squamates	Lizard	Snake	Turtle	Crocodile	Bird	Mammal1	Primate	Rodent	Marsupial	Bat	Monotreme	Elephant
APAF1	0	16.89*	0.587812	26.95*	3.63144	27.77*	0.11524	37.98*	0.045424	22.46*	11.65*	0.620276	4.51846	4.78889
ATM	137.81*	10.05*	3.3878	11.80*	11.55*	2.35002	94.02*	54.15*	3.62911	10.47*	12.88*	27.09*	1.49352	4.55749
ATR	45.53*	11.14*	7.4208	3.79026	16.38*	4.15993	1.92072	26.67*	7.0378	11.93*	22.75*	0.246614	0.337888	1.13529
BAX	3.62508	3.45785	4.65129	1.30995	3.65427	2.70748	0.093786	1.92807	0.54137	9.65*	5.57318	2.93745	NA	42.92*
CASP3	0	0	3.24708	0	0	0	0	0	0	0	0	0.00716	0	0
CCND1	0	36.45*	30.42*	3.07528	5.20755	1.95639	36.55*	64.81*	10.14*	7.11826	0.87962	0.28734	13.13*	10.98*
CCND2	5.42793	18.13*	18.13*	NA	0.296528	0.207008	1.65027	7.81784	42.44*	18.94*	42.79*	11.55*	0.07907	5.69235
CCNE1	0	0	0.066112	0.899008	0.005806	NA	0.44809	0	0.053094	0.335506	23.85*	NA	0.838646	0.490188
CCNG1	13.41*	12.09*	3.20091	4.16779	1.1771	0.980832	0.973594	11.31*	0.31251	4.51335	5.20566	0.295042	0	0.066472
CHEK1	0	6.94224	3.38774	0.229006	0.031202	0.005172	0	0	0	8.69*	6.19443	1.00884	30.18*	1.567
CHEK2	5.58416	0	0.119462	NA	4.6271	3.97226	0.723014	3.11464	3.00072	10.79*	8.67*	5.52896	7.82775	1.03954
CYC	0	0	0	0	0	0	0	0	0	0	0	0	0	0
FAS	2.93825	1.21726	1.6663	0.426742	20.11*	5.28746	21.81*	4.31413	3.87674	1.8606	NA	25.12*	NA	6.66259
GADD45G	13.35*	6.17112	4.48083	0.547656	NA	0.487352	8.68*	11.53*	8.92*	11.26*	2.23938	0	NA	2.68949
GTSE1	9.53*	0.291344	6.43709	9.06*	1.08546	3.26324	3.42054	8.53*	0.29967	2.75156	NA	NA	NA	0.213266
IGF1	66.78*	90.50*	12.01*	43.42*	0.334394	0.048748	0	7.57031	2.09	4.02023	4.7038	3.31779	2.89726	4.94708
MAPK14	3.62216	0	2.05624	0.101706	0	4.89021	0	0	8.40318	10.73*	2.48764	5.84737	NA	1.9776
MDM2	0	0	0	0	0	0	0	7.65682	0	0	0.047592	0	0	0
MDM4	31.16*	11.48*	0.45784	11.94*	3.26225	20.77*	0.077982	26.39*	4.22323	7.53572	5.03624	18.06*	10.76*	1.90412
P48	13.41*	0.30184	0.013628	1.80543	9.15*	0.778682	14.10*	24.28*	0.020564	0.715018	0.750688	7.02537	8.26*	1.86463
P53	12.05*	13.76*	3.8902	4.65245	0.038954	1.18841	NA	15.49*	0.081314	6.19627	0.304286	2.33626	NA	1.16717
P63	0.76849	61.03*	61.03*	NA	35.41*	0.02198	25.84*	0.82865	0	15.99*	70.32*	0	0.581382	4.34526
PERP	328.73*	264.94*	4.53806	262.78*	0	262.78*	3.5281	305.34*	262.31*	0.583236	262.65*	263.52*	262.34*	9.02*
PIDD	4.999	0.253672	0.380728	1.78046	3.201	0.00871	1.42902	2.58429	3.2872	1.76961	NA	NA	NA	0.683032
PPM1D	28.81*	17.89*	6.83901	4.2021	2.13993	0.124622	0.262122	26.34*	29.67*	10.56*	0.62489	0.484944	1.6811	0.006902
PTEN	0.116278	0	0.114974	0	0.11232	0	0.10469	0.11483	0	0	0.1126	0	0	0
RCHY1	18.45*	0.90148	0.90148	NA	3.30616	0.00634	7.70459	26.05*	1.88952	1.47099	8.56*	0.69468	2.39225	1.97052
RFWD2	128.89*	78.39*	38.17*	12.83*	8.22768	87.87*	6.60087	187.60*	42.81*	10.04*	3.44352	47.85*	23.12*	3.86776
RRM2B	6.441	0.370338	0.21309	0.578912	0.063358	1.85455	7.45773	5.25319	47.95*	0.887756	3.53734	1.39903	0.01596	0.010204
SERPINB5	6.25012	0	NA	NA	16.71*	2.77332	5.82779	2.13598	0.028582	2.08219	8.81*	4.83521	4.50393	0.312298
SERPINE1	0	8.60*	5.07334	0.737072	0.054952	0.031514	NA	3.86408	0.320862	3.26532	2.34726	1.03892	1.59756	0.020286
SESN3	2.59872	0.93261	1.06444	2.71254	0.133418	1.38069	0	6.75487	0.03883	1.39778	5.44791	43.72*	90.87*	3.11688
SIAH1	0	0	43.94*	0	0	0	9.02*	0	0	2.17609	0.860028	2.90752	NA	1.27302
SIR6	0.876792	0.987616	3.17282	2.74325	1.33331	0.085428	37.21*	0.746418	2.60898	3.60629	0.344802	5.27358	5.33893	0.289766
STEAP3	1.56911	0.00681	0.030082	0.020706	4.47975	1.22901	15.55*	2.88712	6.97571	7.49231	0.509416	15.07*	NA	6.88919
TSC2	3.85265	1.59413	21.80*	6.92157	31.74*	2.15243	19.94*	4.75142	3.23274	0.13271	4.62874	0.059174	2.0713	1.01421
ZMAT3	0.56789	0.442244	0.297584	0.26984	1.31386	0	3.42984	0.060994	0.24468	3.44178	5.98304	0.328632	0.884742	0.716178
